# Supplementary material for: Firmicutes-enriched IS1447 represents a group of IS3-family insertion sequences exhibiting unique + 1 transcriptional slippage
Source: Biotechnol Biofuels. 2018 Nov 1;11:300. doi: 10.1186/s13068-018-1304-8 (PMC6211511; doi:10.1186/s13068-018-1304-8)
Supplement: Supplementary file 2 — Additional file 2: Table S3. The sequence information of the IS1447-like genes that perform + 1 transcriptional slippage. Table S4. The nucleotide sequences encoding the IS1447-like OrfAB proteins for phylogenetic analyses. [file 13068_2018_1304_MOESM2_ESM.xlsx]

## Sheet: Table S3
Table S3. The sequence information of the IS1447-like genes that perform +1 transcriptional slippage
No.	IS1447-like element containing strains	OrfAB_nt	OrfAB_fused protein	OrfA_nt	OrfA_aa	OrfB_nt	OrfB_aa	OrfB_remark	slippage-prone region
1	#AFEU01000003 Bacillus methanolicus	ATGAAAAGAAAACGATATACACCAGAGTTTAAATCCCAGATCGTGCTAGAGGTCCTAAAAGAAGAAAAAACTATGAGTGAAATTGCTTCCTCTCATGGAATCCATGTGAATCAGATTCGGCAATGGAGGAATGCGTTTCTTGAACAAATGCCCCAGTTGTTTGCGAAAGAAAATAAGAAAGTAGATCAAATGAAGGCTGACTATGAACAACAAATTGAAAACCTTTATGCCGAAGTCGGTCGTTTAACCACGCAATTGTCGTGGCTTAAAAAAAATCTGGCCTTAAGGAGTAGGGCAGAACGTATTGACATGATTGATTGGGACGATGCAGAACTCCCTATTGCCACCCAGGCTGAATTGCTCGGACTCAATCGGTCCAGCTTGTATTATAAGCCTGTG…	MKRKRYTPEFKSQIVLEVLKEEKTMSEIASSHGIHVNQIRQWRNAFLEQMPQLFAKENKKVDQMKADYEQQIENLYAEVGRLTTQLSWLKKNLALRSRAERIDMIDWDDAELPIATQAELLGLNRSSLYYKPVEPSPEEVFIKHRIDEIYTKYPFFGSRRITAVLNENGLHINRKAVQRHMREMGIAGISPGPNLSKRNLEHRIYPYLLRNLDITHPNQVWGIDITYIRLQRGWMYLVAIIDWYSRYVVSWELDQTLEIDFVLEAVKRALSHAQPEIINSDQGSHFTSPKYTELVLDKKVQISMDGKGRALDNIITERLWRTIKYEEVYLKEYESPREARKEINNYLHFYNHERPHQSLGYKPPASVYGL*	ATGAAAAGAAAACGATATACACCAGAGTTTAAATCCCAGATCGTGCTAGAGGTCCTAAAAGAAGAAAAAACTATGAGTGAAATTGCTTCCTCTCATGGAATCCATGTGAATCAGATTCGGCAATGGAGGAATGCGTTTCTTGAACAAATGCCCCAGTTGTTTGCGAAAGAAAATAAGAAAGTAGATCAAATGAAGGCTGACTATGAACAACAAATTGAAAACCTTTATGCCGAAGTCGGTCGTTTAACCACGCAATTGTCGTGGCTTAAAAAAAAATCTGGCCTTAAGGAGTAG------------------------------------	MKRKRYTPEFKSQIVLEVLKEEKTMSEIASSHGIHVNQIRQWRNAFLEQMPQLFAKENKKVDQMKADYEQQIENLYAEVGRLTTQLSWLKKKSGLKE*	ATGATTGATTGGGACGATGCAGAACTCCCTATTGCCACCCAGGCTGAATTGCTCGGACTCAATCGGTCCAGCTTGTATTATAAGCCTGTGGAGCCTTCTCCTGAAGAAGTGTTCATCAAGCACCGAATTGATGAAATTTACACCAAATATCCGTTTTTTGGCTCCCGGCGGATCACGGCCGTTCTGAATGAAAACGGGTTACACATTAACCGAAAGGCCGTTCAGCGCCATATGAGGGAGATGGGGATTGCCGGGATTTCACCTGGCCCCAACCTTAGTAAGCGCAACCTGGAACACCGGATTTATCCCTATCTTCTTAGAAATCTCGACATCACTCACCCCAACCAGGTATGGGGGATTGATATCACTTACATCCGGCTTCAACGCGGTTGGATGTAT…	MIDWDDAELPIATQAELLGLNRSSLYYKPVEPSPEEVFIKHRIDEIYTKYPFFGSRRITAVLNENGLHINRKAVQRHMREMGIAGISPGPNLSKRNLEHRIYPYLLRNLDITHPNQVWGIDITYIRLQRGWMYLVAIIDWYSRYVVSWELDQTLEIDFVLEAVKRALSHAQPEIINSDQGSHFTSPKYTELVLDKKVQISMDGKGRALDNIITERLWRTIKYEEVYLKEYESPREARKEINNYLHFYNHERPHQSLGYKPPASVYGL*		TTTATGCCGAAGTCGGTCGTTTAACCACGCAATTGTCGTGGCTTAAAAAAAAATCTG
2	#AJVL01000080.1_Sphingobium_sp._AP49	ATGGAAAAGAGAAAACATTTTACACCTGAACAAAAAGCAAAAATAGTGATTGAGGTCATCAAGGGAGAAAGAACGCTGAATGAGATTGCTGCAGAATATGGAATTCATCCAAACCTGTTAAGTCGCTGGAAGACTGAATTCATAAGCAATGCGGGCAGAGTATTCAGCAAGGAAACTGATGAAGTAGAGAAGGTCAAACAGTCGTATGAAAAGGAGAAGGACGAACTGCTTAAGCAAATTGGTCAACTATCATATGAGGTTGCCTGGCTTAAAAAAAATCTGGCCTCCTCTAAATCCCGAGAAGACCGCATGAAAATGATTGATAGAAATGAGAAGAAACTCAGCATAACAAGGCAAGCAGAATTATTGAGCTTAAACCGTACGAGCGTTTACTACAAG…	MEKRKHFTPEQKAKIVIEVIKGERTLNEIAAEYGIHPNLLSRWKTEFISNAGRVFSKETDEVEKVKQSYEKEKDELLKQIGQLSYEVAWLKKNLASSKSREDRMKMIDRNEKKLSITRQAELLSLNRTSVYYKPAPVNEEEYLIKRIIDEIYASYPEYGYRRMTSILNKDYHIHINRKRTRRYMREMGIHGFCPGPNLSKRIHGKNLYPYLLRNLKIDHPNQVWSIDVTYCRMKRGFMYMVAIIDWYSRYIVGFELSNTLDKTFVIEAIQKAIKRYGKPEIMNSDQGSQFTSDDYINLLKNNGIKISMDGKGRALDNQRIERFFRSYKWEKLYLEECETVQQLRQITKEYVEHYNHRRPHQSLDYKTPAEYYFGGYDQLLAVV*	ATGGAAAAGAGAAAACATTTTACACCTGAACAAAAAGCAAAAATAGTGATTGAGGTCATCAAGGGAGAAAGAACGCTGAATGAGATTGCTGCAGAATATGGAATTCATCCAAACCTGTTAAGTCGCTGGAAGACTGAATTCATAAGCAATGCGGGCAGAGTATTCAGCAAGGAAACTGATGAAGTAGAGAAGGTCAAACAGTCGTATGAAAAGGAGAAGGACGAACTGCTTAAGCAAATTGGTCAACTATCATATGAGGTTGCCTGGCTTAAAAAAAAATCTGGCCTCCTCTAA------------------------------------	MEKRKHFTPEQKAKIVIEVIKGERTLNEIAAEYGIHPNLLSRWKTEFISNAGRVFSKETDEVEKVKQSYEKEKDELLKQIGQLSYEVAWLKKKSGLL*	ATGATTGATAGAAATGAGAAGAAACTCAGCATAACAAGGCAAGCAGAATTATTGAGCTTAAACCGTACGAGCGTTTACTACAAGCCTGCTCCGGTAAATGAGGAGGAATACCTGATTAAGCGTATCATTGATGAAATTTACGCGTCTTATCCGGAATATGGCTATCGCAGGATGACAAGTATATTGAACAAGGATTATCACATTCATATCAATCGAAAACGGACCCGGCGTTATATGAGGGAAATGGGCATACATGGATTCTGTCCTGGCCCCAACCTCAGCAAACGAATACATGGTAAGAATTTGTATCCATATCTGTTGAGAAACTTGAAAATTGATCATCCTAATCAGGTATGGTCCATAGATGTGACCTATTGCCGAATGAAACGCGGTTTCATG…	MIDRNEKKLSITRQAELLSLNRTSVYYKPAPVNEEEYLIKRIIDEIYASYPEYGYRRMTSILNKDYHIHINRKRTRRYMREMGIHGFCPGPNLSKRIHGKNLYPYLLRNLKIDHPNQVWSIDVTYCRMKRGFMYMVAIIDWYSRYIVGFELSNTLDKTFVIEAIQKAIKRYGKPEIMNSDQGSQFTSDDYINLLKNNGIKISMDGKGRALDNQRIERFFRSYKWEKLYLEECETVQQLRQITKEYVEHYNHRRPHQSLDYKTPAEYYFGGYDQLLAVV*		TGCTTAAGCAAATTGGTCAACTATCATATGAGGTTGCCTGGCTTAAAAAAAAATCTG
3	#AKIV01000036.1_Polaromonas_sp._CF318	ATGGAAAAGAGAAAACATTTTACACCTGAACAAAAAGCAAAAATAGTGATTGAGGTCATCAAGGGAGAAAGAACGCTGAATGAGATTGCTGCAGAATATGGAATTCATCCAAACCTGTTAAGTCGCTGGAAGACTGAATTCATAAGCAATGCGGGCAGAGTATTCAGCAAGGAAACTGATGAAGTAGAGAAGGTCAAACAGTCGTATGAAAAGGAGAAGGACGAACTGCTTAAGCAAATTGGTCAACTATCATATGAGGTTGCCTGGCTTAAAAAAAATCTGGCCTCCTCTAAATCCCGAGAAGACCGCATGAAAATGATTGATAGAAATGAGAAGAAACTCAGCATAACAAGGCAAGCAGAATTATTGAGCTTAAACCGTACGAGCGTTTACTACAAG…	MEKRKHFTPEQKAKIVIEVIKGERTLNEIAAEYGIHPNLLSRWKTEFISNAGRVFSKETDEVEKVKQSYEKEKDELLKQIGQLSYEVAWLKKNLASSKSREDRMKMIDRNEKKLSITRQAELLSLNRTSVYYKPAPVNEEEYLIKRIIDEIYASYPEYGYRRMTSILNKDYHIHINRKRTRRYMREMGIHGFCPGPNLSKRIHGKNLYPYLLRNLKIDHPNQVWSIDVTYCRMKRGFMYMVAIIDWYSRYIVGFELSNTLDKTFVIEAIQKAIKRYGKPEIMNSDQGSQFTSDDYINLLKNNGIKISMDGKGRALDNQRIERFFRSYKWEKLYLEECETVQQLRQ	ATGGAAAAGAGAAAACATTTTACACCTGAACAAAAAGCAAAAATAGTGATTGAGGTCATCAAGGGAGAAAGAACGCTGAATGAGATTGCTGCAGAATATGGAATTCATCCAAACCTGTTAAGTCGCTGGAAGACTGAATTCATAAGCAATGCGGGCAGAGTATTCAGCAAGGAAACTGATGAAGTAGAGAAGGTCAAACAGTCGTATGAAAAGGAGAAGGACGAACTGCTTAAGCAAATTGGTCAACTATCATATGAGGTTGCCTGGCTTAAAAAAAAATCTGGCCTCCTCTAA------------------------------------	MEKRKHFTPEQKAKIVIEVIKGERTLNEIAAEYGIHPNLLSRWKTEFISNAGRVFSKETDEVEKVKQSYEKEKDELLKQIGQLSYEVAWLKKKSGLL*	ATGATTGATAGAAATGAGAAGAAACTCAGCATAACAAGGCAAGCAGAATTATTGAGCTTAAACCGTACGAGCGTTTACTACAAGCCTGCTCCGGTAAATGAGGAGGAATACCTGATTAAGCGTATCATTGATGAAATTTACGCGTCTTATCCGGAATATGGCTATCGCAGGATGACAAGTATATTGAACAAGGATTATCACATTCATATCAATCGAAAACGGACCCGGCGTTATATGAGGGAAATGGGCATACATGGATTCTGTCCTGGCCCCAACCTCAGCAAACGAATACATGGTAAGAATTTGTATCCATATCTGTTGAGAAACTTGAAAATTGATCATCCTAATCAGGTATGGTCCATAGATGTGACCTATTGCCGAATGAAACGCGGTTTCATG…	MIDRNEKKLSITRQAELLSLNRTSVYYKPAPVNEEEYLIKRIIDEIYASYPEYGYRRMTSILNKDYHIHINRKRTRRYMREMGIHGFCPGPNLSKRIHGKNLYPYLLRNLKIDHPNQVWSIDVTYCRMKRGFMYMVAIIDWYSRYIVGFELSNTLDKTFVIEAIQKAIKRYGKPEIMNSDQGSQFTSDDYINLLKNNGIKISMDGKGRALDNQRIERFFRSYKWEKLYLEECETVQQLRQ		TGCTTAAGCAAATTGGTCAACTATCATATGAGGTTGCCTGGCTTAAAAAAAAATCTG
4	#CM001022 Aminomonas paucivorans	ATGACGGTCAAACGGCAACGACGATCACCGGAGTTCAAGAGCAAGGTGGCCCTGGCGGCGCTCAAAGGGGACAAGACCCTGGCCCAGCTATCCAGCGAGTTCGGCGTCTGTTCCGTCCAGATCAGCCAATGGAAGGCCCAGCTCCTGCAGCAGCTCCCGAACGCCTTCCAGCACCAGGAGCGACCGGTGAGGGCGGAGACCCTGACAGCCCCGTTGTACCAGGAGATCGGTCGGCTCAAGATGGAGCTTGACTGGCTCAAAAAAAAGCTGGAGTTGACGCTTGAGGCCAAACGAGCCTCCGTGGATCCCCATCACCCCCGGATCAGCATCCGTCGCCAGTGCGACCTCCTGGGCCTGAATCGTTCCAGCTACTACGTCGGAGATTCCTGGGGCACGCAG…	MTVKRQRRSPEFKSKVALAALKGDKTLAQLSSEFGVCSVQISQWKAQLLQQLPNAFQHQERPVRAETLTAPLYQEIGRLKMELDWLKKKLELTLEAKRASVDPHHPRISIRRQCDLLGLNRSSYYVGDSWGTQTQENLEIMERLDRQYTAVPTYGSRRMTAWLRREGYDVNRKRIQRLMQLMGLEGLAPKPGKCKSHPEHEIYPYLLRSVSIDRPNQVWSTDITYLPMNSGFLYLVAVIDWHSRYVLSWGLSNTLDATFCIEALEEALSQGTPEIFNTDQGSQFTSKAFLGPLKDREIRISMDGRGRALDNIFVERFWRTLKYEWLYLNDYQEVRELKLGLREYMKFYNEQRLHSSLRYRTPQEVHFTTPGSMAV*	ATGACGGTCAAACGGCAACGACGATCACCGGAGTTCAAGAGCAAGGTGGCCCTGGCGGCGCTCAAAGGGGACAAGACCCTGGCCCAGCTATCCAGCGAGTTCGGCGTCTGTTCCGTCCAGATCAGCCAATGGAAGGCCCAGCTCCTGCAGCAGCTCCCGAACGCCTTCCAGCACCAGGAGCGACCGGTGAGGGCGGAGACCCTGACAGCCCCGTTGTACCAGGAGATCGGTCGGCTCAAGATGGAGCTTGACTGGCTCAAAAAAAAAGCTGGAGTTGACGCTTGA---------------------------------------------	MTVKRQRRSPEFKSKVALAALKGDKTLAQLSSEFGVCSVQISQWKAQLLQQLPNAFQHQERPVRAETLTAPLYQEIGRLKMELDWLKKKAGVDA*	ATGGAGCTTGACTGGCTCAAAAAAAAGCTGGAGTTGACGCTTGAGGCCAAACGAGCCTCCGTGGATCCCCATCACCCCCGGATCAGCATCCGTCGCCAGTGCGACCTCCTGGGCCTGAATCGTTCCAGCTACTACGTCGGAGATTCCTGGGGCACGCAGACGCAGGAGAACCTTGAAATCATGGAGCGCCTCGACCGTCAGTACACCGCCGTGCCCACCTACGGGAGCCGTCGGATGACCGCCTGGTTACGTCGGGAGGGCTACGACGTGAATCGAAAACGCATCCAGCGTCTGATGCAGCTCATGGGTCTCGAAGGCTTGGCCCCCAAGCCGGGCAAGTGCAAGTCTCACCCGGAGCACGAGATCTACCCCTACCTGCTTCGCAGTGTCTCCATTGAC…	MELDWLKKKLELTLEAKRASVDPHHPRISIRRQCDLLGLNRSSYYVGDSWGTQTQENLEIMERLDRQYTAVPTYGSRRMTAWLRREGYDVNRKRIQRLMQLMGLEGLAPKPGKCKSHPEHEIYPYLLRSVSIDRPNQVWSTDITYLPMNSGFLYLVAVIDWHSRYVLSWGLSNTLDATFCIEALEEALSQGTPEIFNTDQGSQFTSKAFLGPLKDREIRISMDGRGRALDNIFVERFWRTLKYEWLYLNDYQEVRELKLGLREYMKFYNEQRLHSSLRYRTPQEVHFTTPGSMAV*		TGTACCAGGAGATCGGTCGGCTCAAGATGGAGCTTGACTGGCTCAAAAAAAAAGCTG
5	#CP000448 Syntrophomonas wolfei subsp. wolfei str. Goettingen G311	ATGAGAAAAAAATATACTGATGAATTCAAAGCCCAGATTGTTCTGGAAATATTCAAAGAAGAAAAAAGCGTTACCCAATTAGCATCTGAACATGGGATACATCCCACCCAATTAACCCGTTGGAAGAACGAGGCCATACAAAACTTGCCCAGTCTCTTTACTGATGACCGCAAGGGTGTACAAGCTCTGAAAAAGACCTATGAATCCAAAATTGATGAGCTCTATGCCGAAGTCGGTCGGCTTACCACGCAGAATACGTGGCTTAAAAAAAATCTGGCCTCCGCGTTGACGAGAAGTGAACGTAATGCGTTGGTAGATTGGGATAACCCAGAACTTCCTATCAAGACCCAGGCCGAACTCCTAAGCCTAAATAGAACCAGTCTCTACTACAAGCCGGTT…	MRKKYTDEFKAQIVLEIFKEEKSVTQLASEHGIHPTQLTRWKNEAIQNLPSLFTDDRKGVQALKKTYESKIDELYAEVGRLTTQNTWLKKNLASALTRSERNALVDWDNPELPIKTQAELLSLNRTSLYYKPVPPSPEEISIKHLIDEIYTKYPYYGSRRIQAVLNKKGVIINRKAVQRHMREMGIQGICPGPNLSKRDLQHRIYPYLLRGVKITHPNQVWSLDITYIRMKYGWMYLVAIIDWYSRYILSWELDQSLEISFVLRAVNKALAQAQPEIMNSDQGSQFTSIPYIELLQNAGAKISMDGKCRALDNIFIERVWRSLKWEDIFLKNYETPREVRHGVNNWFQTYNYGRPHQSLKYQTPAQVYFESKEVMTIDSVNDITEVLALPESNCFAFS*	ATGAGAAAAAAATATACTGATGAATTCAAAGCCCAGATTGTTCTGGAAATATTCAAAGAAGAAAAAAGCGTTACCCAATTAGCATCTGAACATGGGATACATCCCACCCAATTAACCCGTTGGAAGAACGAGGCCATACAAAACTTGCCCAGTCTCTTTACTGATGACCGCAAGGGTGTACAAGCTCTGAAAAAGACCTATGAATCCAAAATTGATGAGCTCTATGCCGAAGTCGGTCGGCTTACCACGCAGAATACGTGGCTTAAAAAAAAATCTGGCCTCCGCGTTGACGAGAAGTGA------------------------------	MRKKYTDEFKAQIVLEIFKEEKSVTQLASEHGIHPTQLTRWKNEAIQNLPSLFTDDRKGVQALKKTYESKIDELYAEVGRLTTQNTWLKKKSGLRVDEK*	TTGGTAGATTGGGATAACCCAGAACTTCCTATCAAGACCCAGGCCGAACTCCTAAGCCTAAATAGAACCAGTCTCTACTACAAGCCGGTTCCTCCGTCACCGGAAGAAATCAGCATCAAACATCTTATTGATGAAATATATACCAAGTATCCGTATTACGGATCCCGGCGAATCCAAGCCGTACTCAATAAAAAGGGGGTTATTATTAACCGCAAAGCTGTTCAACGACATATGCGAGAGATGGGCATCCAGGGAATTTGCCCCGGCCCTAATCTAAGTAAAAGAGACCTACAACACCGGATTTACCCTTATCTGTTAAGAGGGGTTAAAATTACCCATCCCAACCAGGTATGGAGTTTAGATATAACCTATATCCGCATGAAATATGGTTGGATGTAC…	LVDWDNPELPIKTQAELLSLNRTSLYYKPVPPSPEEISIKHLIDEIYTKYPYYGSRRIQAVLNKKGVIINRKAVQRHMREMGIQGICPGPNLSKRDLQHRIYPYLLRGVKITHPNQVWSLDITYIRMKYGWMYLVAIIDWYSRYILSWELDQSLEISFVLRAVNKALAQAQPEIMNSDQGSQFTSIPYIELLQNAGAKISMDGKCRALDNIFIERVWRSLKWEDIFLKNYETPREVRHGVNNWFQTYNYGRPHQSLKYQTPAQVYFESKEVMTIDSVNDITEVLALPESNCFAFS*	no ATG	TCTATGCCGAAGTCGGTCGGCTTACCACGCAGAATACGTGGCTTAAAAAAAAATCTG
6	#CP000807 Cyanothece sp. ATCC 51142 ISCysp23	ATGCTGCTCCTAAACTATCAACAACAAGAGAAAAAAATGCAGCGTAAAAGATATAGTGCAGAGTTTAAAGCTAAAATTGCTCTAGAAGCCATAAAAGGGCTTAAAACTGTCAATGAAATTGCAGGAGAGTTTGGGGTGCATCCTACCCAAATTCAACAATGGAAAAAGCAACTTCTTGAACGATTACCAGACATCTTTAGTCAAAAACAAGAGAAACGAAAAAAACAAGATGAAGAGCTAACAGCCCAATTATATCAACAAATCGGTCAACTCAAAGTAGAGCTTGATTGGGTGAAAAAAAAGCTGGACTGCTCGGTAAGTGATAAACGGACACTAATCGAACCCGAACATTCACAGATTAATCTGTCTCGCCAGTGTGAATTACTGGGATTAGCACGT…	MLLLNYQQQEKKMQRKRYSAEFKAKIALEAIKGLKTVNEIAGEFGVHPTQIQQWKKQLLERLPDIFSQKQEKRKKQDEELTAQLYQQIGQLKVELDWVKKKLDCSVSDKRTLIEPEHSQINLSRQCELLGLARSSYYYESTGESELNLELMKLIDQQYTQTPFYGIRRMTACLQKQGYQVNHKRVARLMRKMGLETIYPRPKLSQSDDNHRRYPYLLNDLTIDQPNQVWCSDITYIRMPKGFVYLVAIMDWYSRFVLAWQLSNTLEVSFCLQALAIAAKWGKPEIFNSDQGSQYTSREFVDSLENLGITISQDGRGRVFDNIFIERLWRSVKYEEVYLKDYSTVAIALENLSNYFEFYNYRRLHQSLGYQCPATIHFQD*	ATGCTGCTCCTAAACTATCAACAACAAGAGAAAAAAATGCAGCGTAAAAGATATAGTGCAGAGTTTAAAGCTAAAATTGCTCTAGAAGCCATAAAAGGGCTTAAAACTGTCAATGAAATTGCAGGAGAGTTTGGGGTGCATCCTACCCAAATTCAACAATGGAAAAAGCAACTTCTTGAACGATTACCAGACATCTTTAGTCAAAAACAAGAGAAACGAAAAAAACAAGATGAAGAGCTAACAGCCCAATTATATCAACAAATCGGTCAACTCAAAGTAGAGCTTGATTGGGTGAAAAAAAAAGCTGGACTGCTCGGTAAGTGA	MLLLNYQQQEKKMQRKRYSAEFKAKIALEAIKGLKTVNEIAGEFGVHPTQIQQWKKQLLERLPDIFSQKQEKRKKQDEELTAQLYQQIGQLKVELDWVKKKAGLLGK*	ATGAAACTAATTGACCAACAATATACTCAAACGCCTTTTTACGGCATTAGACGCATGACAGCTTGCCTTCAAAAGCAAGGTTATCAAGTTAATCATAAACGAGTAGCTCGTTTGATGAGAAAAATGGGGTTAGAAACCATTTATCCGCGTCCAAAGCTAAGCCAGTCCGATGATAATCATCGTCGCTATCCTTATCTACTTAACGATCTGACCATTGATCAACCGAACCAAGTTTGGTGTAGCGACATTACCTATATCCGAATGCCCAAAGGATTCGTCTACTTGGTGGCCATCATGGATTGGTATTCTCGCTTTGTGCTGGCATGGCAGTTATCCAATACTCTCGAAGTCAGTTTTTGTCTACAAGCGTTGGCGATCGCAGCTAAATGGGGTAAGCCT…	MKLIDQQYTQTPFYGIRRMTACLQKQGYQVNHKRVARLMRKMGLETIYPRPKLSQSDDNHRRYPYLLNDLTIDQPNQVWCSDITYIRMPKGFVYLVAIMDWYSRFVLAWQLSNTLEVSFCLQALAIAAKWGKPEIFNSDQGSQYTSREFVDSLENLGITISQDGRGRVFDNIFIERLWRSVKYEEVYLKDYSTVAIALENLSNYFEFYNYRRLHQSLGYQCPATIHFQD*	+1	TATATCAACAAATCGGTCAACTCAAAGTAGAGCTTGATTGGGTGAAAAAAAAAGCTG
7	#CP001090_Geobacter_lovleyi_SZ_plasmid_pGLOV01	ATGATGGCGACCATGCGAACAAAGCGGAGTCCTGAGTTCAAGGCCAAGATAGCCTTGGCGGCTTTACGTGGCGACAAGACGATAAACGAGCTTGCCACCCTCTACAGTGTACACCCGAATCAGATCACGGCCTGGAAGCGTCAGGCCCAGGAACATCTGGTTGCGGTCTTTGACAGTAAGAAAGCCAAATCCTCCAAGGCTGATGAAAAGCTGCAGGAGGAACTCTATCGCCAGATAGGCCAGCTCAAGGTTGAACTTGACTGGCTCAAAAAAAATCTGGCTTGTAGCACCGCCCGCAAGCGTGAGCTGATCGACTGGCGTCATCCAACGATCAGTATTGCCCGGCAGTGTGAGCTGCTTGGAGTAAGCCGCTCTTGCCTATACTATCATCCGGTTCCG…	MMATMRTKRSPEFKAKIALAALRGDKTINELATLYSVHPNQITAWKRQAQEHLVAVFDSKKAKSSKADEKLQEELYRQIGQLKVELDWLKKNLACSTARKRELIDWRHPTISIARQCELLGVSRSCLYYHPVPASNENRLLMRLLDEEYTRHPFLGVIKLTNWLRSQGYWHIGTRRVRRLLRLMGLMAIYPGPNLSKPAPGHKIYPYLLRNVEVERVNQVWSADITYIRLKTGFVYLVAVVDWCSRYILAFEISITLEADFCIEALQQALTRGTPEIFNSDQGSQFTSPRHTEILHLAGVRISMDGKGRALDNIFVERFWRSVKYEEVYLHDYESVQEARIGLKRYIEYYNNERQHQSLGYQTPAEVYFKGLLNEVDQLKNRDNNRHDQT*	ATGATGGCGACCATGCGAACAAAGCGGAGTCCTGAGTTCAAGGCCAAGATAGCCTTGGCGGCTTTACGTGGCGACAAGACGATAAACGAGCTTGCCACCCTCTACAGTGTACACCCGAATCAGATCACGGCCTGGAAGCGTCAGGCCCAGGAACATCTGGTTGCGGTCTTTGACAGTAAGAAAGCCAAATCCTCCAAGGCTGATGAAAAGCTGCAGGAGGAACTCTATCGCCAGATAGGCCAGCTCAAGGTTGAACTTGACTGGCTCAAAAAAAAATCTGGCTTGTAG------------------------------------------	MMATMRTKRSPEFKAKIALAALRGDKTINELATLYSVHPNQITAWKRQAQEHLVAVFDSKKAKSSKADEKLQEELYRQIGQLKVELDWLKKKSGL*	ATGCGGCTACTTGATGAGGAATACACCCGGCATCCGTTTCTGGGTGTCATCAAGCTCACCAACTGGTTAAGGAGCCAGGGATATTGGCATATAGGCACCCGCAGGGTACGGCGACTGTTACGGCTCATGGGCCTGATGGCCATCTATCCCGGCCCGAATCTAAGCAAACCGGCGCCGGGCCACAAGATCTATCCCTATCTGCTGCGCAACGTTGAGGTAGAGCGGGTTAACCAAGTCTGGAGTGCCGATATAACGTACATTCGGCTCAAGACCGGCTTTGTCTATCTGGTAGCCGTTGTCGACTGGTGCAGCCGGTACATCCTGGCCTTTGAAATCAGCATCACTCTGGAGGCCGACTTCTGCATCGAAGCGCTCCAGCAGGCGTTAACCAGAGGTACG…	MRLLDEEYTRHPFLGVIKLTNWLRSQGYWHIGTRRVRRLLRLMGLMAIYPGPNLSKPAPGHKIYPYLLRNVEVERVNQVWSADITYIRLKTGFVYLVAVVDWCSRYILAFEISITLEADFCIEALQQALTRGTPEIFNSDQGSQFTSPRHTEILHLAGVRISMDGKGRALDNIFVERFWRSVKYEEVYLHDYESVQEARIGLKRYIEYYNNERQHQSLGYQTPAEVYFKGLLNEVDQLKNRDNNRHDQT*		TCTATCGCCAGATAGGCCAGCTCAAGGTTGAACTTGACTGGCTCAAAAAAAAATCTG
8	#CP001348 Clostridium cellulolyticum H10	ATGAAAAAGAGAAGAACTTTTACCCCTGAACAGAAAACCAAAATAGTCCTCGAAGTCTTAAAAGAGGCACAAACATTGACAGAGATCGCTGCTAAGTACGAAATCCAACCAAATCAGCTTACGCGTTGGAAATCTGAGTTCATAAAGAATGCCAACCGTGATTTCAGTGATGATGCTGATGAAACCGAACAATTGAAGCAGGTACATGAAGCTCAGATTGACGAGCTTCACAGGCAAATAGGTCAGTTAACCGTAGAGCGTAACTGGCTCAAAAAAAATCTGAACAATTCGGCCTCCCGACAGAGCCGCCAAAGCATGGTGGATAAAAAACATAAAAAGCTGACCATTACTCGACAGTGCCAGTTGCTAGGGCTTAATCGGAGTACGCTTTACTATCAG…	MKKRRTFTPEQKTKIVLEVLKEAQTLTEIAAKYEIQPNQLTRWKSEFIKNANRDFSDDADETEQLKQVHEAQIDELHRQIGQLTVERNWLKKNLNNSASRQSRQSMVDKKHKKLTITRQCQLLGLNRSTLYYQPHEPDRSEEYRIKWLIDEIYTRDSSLGYRRMTHILHRDHGININKKRTRRYMREMNIYGICPGPNLSKRGRLKYVHPYLLRGLTIDRPNQVWSVDITYCRMPKGHMYLAAIIDWHSKYIVGYELSNTMDKSLVLNLVKRTITAHGKPEIINSDQGSQFTCEDYINLLKENNIKVSMDGKGQALDNICIERFWRSLKWEKLYLEEYSTPKQLRNIIQEYIAYYNIYRPHQTLEYRTPGEVYYRTLAEKTA*	ATGAAAAAGAGAAGAACTTTTACCCCTGAACAGAAAACCAAAATAGTCCTCGAAGTCTTAAAAGAGGCACAAACATTGACAGAGATCGCTGCTAAGTACGAAATCCAACCAAATCAGCTTACGCGTTGGAAATCTGAGTTCATAAAGAATGCCAACCGTGATTTCAGTGATGATGCTGATGAAACCGAACAATTGAAGCAGGTACATGAAGCTCAGATTGACGAGCTTCACAGGCAAATAGGTCAGTTAACCGTAGAGCGTAACTGGCTCAAAAAAAAATCTGAACAATTCGGCCTCCCGACAGAGCCGCCAAAGCATGGTGGATAA---	MKKRRTFTPEQKTKIVLEVLKEAQTLTEIAAKYEIQPNQLTRWKSEFIKNANRDFSDDADETEQLKQVHEAQIDELHRQIGQLTVERNWLKKKSEQFGLPTEPPKHGG*	ATGGTGGATAAAAAACATAAAAAGCTGACCATTACTCGACAGTGCCAGTTGCTAGGGCTTAATCGGAGTACGCTTTACTATCAGCCGCACGAACCTGATCGCAGCGAAGAATACCGTATTAAATGGCTTATTGATGAAATCTATACGAGAGACTCTTCACTTGGGTATCGGCGTATGACGCATATCCTTCATAGGGATCATGGCATAAACATCAACAAGAAGCGTACCCGCCGTTATATGAGGGAAATGAACATTTATGGAATCTGCCCAGGACCCAACCTAAGTAAACGGGGCCGATTGAAGTATGTCCATCCATATCTTCTCAGAGGGCTTACAATTGATAGGCCTAATCAGGTATGGTCAGTGGATATTACCTATTGTCGGATGCCCAAAGGTCAT…	MVDKKHKKLTITRQCQLLGLNRSTLYYQPHEPDRSEEYRIKWLIDEIYTRDSSLGYRRMTHILHRDHGININKKRTRRYMREMNIYGICPGPNLSKRGRLKYVHPYLLRGLTIDRPNQVWSVDITYCRMPKGHMYLAAIIDWHSKYIVGYELSNTMDKSLVLNLVKRTITAHGKPEIINSDQGSQFTCEDYINLLKENNIKVSMDGKGQALDNICIERFWRSLKWEKLYLEEYSTPKQLRNIIQEYIAYYNIYRPHQTLEYRTPGEVYYRTLAEKTA*		TTCACAGGCAAATAGGTCAGTTAACCGTAGAGCGTAACTGGCTCAAAAAAAAATCTG
9	#CP002116_Sediminispirochaeta_smaragdinae_DSM_11293	GTGTCCAAGAGAAGAAGAAAATTTACCAGTGAACAAAAGTTCCAGATTGTAATAGAAGCAATCAAAGGCGAACGGCAAATTTCTGAAATCGCAGCGCAGTATCAGGTTCATCCCAACCAGATCAGCAACTGGAAGAAGCAATTTCTTGAAAAGGGAGCAACTGTTTTTAATACAAAGGCAGATGATTCCAAGAAGATTCTGGAAGAAACACAGGAAGATCTTTTCAAGAAAATTGGCCAGCAGCAATACGAGATCGAGTGGTTAAAAAAACTTGAAACTTGTGGAGTCCTGGAGAAAAGAGAAATGATATCACCTGATGAAAAGCTATCGATATCACGGCAGTGCAAGCTGGTGTCTCTGAATCGCAGCTCCCTCTATTACAAGAGCATGCCTGTTAAA…	VSKRRRKFTSEQKFQIVIEAIKGERQISEIAAQYQVHPNQISNWKKQFLEKGATVFNTKADDSKKILEETQEDLFKKIGQQQYEIEWLKKLETCGVLEKREMISPDEKLSISRQCKLVSLNRSSLYYKSMPVKGENIELMKRIDELYTDNPDFGSRQIRNSLRREGRKINRKRVQRLMRDMGIMAIFPGRNLSKPGIGSEHKVYPYLLRKLSISRPNQVWATDITYIRLAHGFVYLVAIIDWYSRKILSHEISTTMDQEFCISAYRMAITQYGNPEILNSDQGSQFTSKEYRKLVLGSGATFSMDGKGRALDNIAIERFWRTLKYGEVYLKEYESVREAKDGIKALIEKYNSRRPHTKHGISTPDEVFGVAA*	GTGTCCAAGAGAAGAAGAAAATTTACCAGTGAACAAAAGTTCCAGATTGTAATAGAAGCAATCAAAGGCGAACGGCAAATTTCTGAAATCGCAGCGCAGTATCAGGTTCATCCCAACCAGATCAGCAACTGGAAGAAGCAATTTCTTGAAAAGGGAGCAACTGTTTTTAATACAAAGGCAGATGATTCCAAGAAGATTCTGGAAGAAACACAGGAAGATCTTTTCAAGAAAATTGGCCAGCAGCAATACGAGATCGAGTGGTTAAAAAAAACTTGA------------------------------------------------------	VSKRRRKFTSEQKFQIVIEAIKGERQISEIAAQYQVHPNQISNWKKQFLEKGATVFNTKADDSKKILEETQEDLFKKIGQQQYEIEWLKKT*	ATGATATCACCTGATGAAAAGCTATCGATATCACGGCAGTGCAAGCTGGTGTCTCTGAATCGCAGCTCCCTCTATTACAAGAGCATGCCTGTTAAAGGCGAGAACATAGAACTCATGAAAAGGATTGATGAACTATATACCGATAATCCCGACTTTGGTAGTCGCCAAATACGCAACAGCCTGCGTCGAGAAGGAAGGAAAATCAACAGGAAAAGAGTGCAGCGATTGATGCGCGACATGGGAATTATGGCGATTTTTCCTGGAAGAAACCTTTCAAAACCCGGTATAGGGTCAGAGCATAAAGTCTATCCGTACCTCTTGAGAAAGCTGAGTATCAGCCGACCAAACCAAGTGTGGGCTACAGATATTACCTATATCCGGCTTGCTCATGGTTTTGTC…	MISPDEKLSISRQCKLVSLNRSSLYYKSMPVKGENIELMKRIDELYTDNPDFGSRQIRNSLRREGRKINRKRVQRLMRDMGIMAIFPGRNLSKPGIGSEHKVYPYLLRKLSISRPNQVWATDITYIRLAHGFVYLVAIIDWYSRKILSHEISTTMDQEFCISAYRMAITQYGNPEILNSDQGSQFTSKEYRKLVLGSGATFSMDGKGRALDNIAIERFWRTLKYGEVYLKEYESVREAKDGIKALIEKYNSRRPHTKHGISTPDEVFGVAA*		TTTTCAAGAAAATTGGCCAGCAGCAATACGAGATCGAGTGGTTAAAAAAAACTTGAA
10	#CP002416.1_Ruminiclostridium_thermocellum_DSM_1313	ATGGAAAAGAGAAAACATTTTACACCTGAACAAAAAGCAAAAATAGTGATTGAGGTCATCAAGGGAGAAAGAACGCTGAATGAGATTGCTGCAGAATATGGAATTCATCCAAACCTGTTAAGTCGCTGGAAGACTGAATTCATAAGCAATGCGGGCAGAGTATTCAGCAAGGAAACTGATGAAGTAGAGAAGGTCAAACAGTCGTATGAAAAGGAGAAGGACGAACTGCTTAAGCAAATTGGTCAACTATCATATGAGGTTGCCTGGCTTAAAAAAAATCTGGCCTCCTCTAAATCCCGAGAAGACCGCATGAAAATGATTGATAGAAATGAGAAGAAACTCAGCATAACAAGGCAAGCAGAATTATTGAGCTTAAACCGTACGAGCGTTTACTACAAG…	MEKRKHFTPEQKAKIVIEVIKGERTLNEIAAEYGIHPNLLSRWKTEFISNAGRVFSKETDEVEKVKQSYEKEKDELLKQIGQLSYEVAWLKKNLASSKSREDRMKMIDRNEKKLSITRQAELLSLNRTSVYYKPAPVNEEEYLIKRIIDEIYASYPEYGYRRMTSILNKDYHIHINRKRTRRYMREMGIHGFCPGPNLSKRIHGKNLYPYLLRNLKIDHPNQVWSIDVTYCRMKRGFMYMVAIIDWYSRYIVGFELSNTLDKTFVIEAIQKAIKRYGKPEIMNSDQGSQFTSDDYINLLKNNGIKISMDGKGRALDNQRIERFFRSYKWEKLYLEECETVQQLRQITKEYVEHYNHRRPHQSLDYKTPAEYYFGGYDQLLAVV*	ATGGAAAAGAGAAAACATTTTACACCTGAACAAAAAGCAAAAATAGTGATTGAGGTCATCAAGGGAGAAAGAACGCTGAATGAGATTGCTGCAGAATATGGAATTCATCCAAACCTGTTAAGTCGCTGGAAGACTGAATTCATAAGCAATGCGGGCAGAGTATTCAGCAAGGAAACTGATGAAGTAGAGAAGGTCAAACAGTCGTATGAAAAGGAGAAGGACGAACTGCTTAAGCAAATTGGTCAACTATCATATGAGGTTGCCTGGCTTAAAAAAAAATCTGGCCTCCTCTAA------------------------------------	MEKRKHFTPEQKAKIVIEVIKGERTLNEIAAEYGIHPNLLSRWKTEFISNAGRVFSKETDEVEKVKQSYEKEKDELLKQIGQLSYEVAWLKKKSGLL*	ATGATTGATAGAAATGAGAAGAAACTCAGCATAACAAGGCAAGCAGAATTATTGAGCTTAAACCGTACGAGCGTTTACTACAAGCCTGCTCCGGTAAATGAGGAGGAATACCTGATTAAGCGTATCATTGATGAAATTTACGCGTCTTATCCGGAATATGGCTATCGCAGGATGACAAGTATATTGAACAAGGATTATCACATTCATATCAATCGAAAACGGACCCGGCGTTATATGAGGGAAATGGGCATACATGGATTCTGTCCTGGCCCCAACCTCAGCAAACGAATACATGGTAAGAATTTGTATCCATATCTGTTGAGAAACTTGAAAATTGATCATCCTAATCAGGTATGGTCCATAGATGTGACCTATTGCCGAATGAAACGCGGTTTCATG…	MIDRNEKKLSITRQAELLSLNRTSVYYKPAPVNEEEYLIKRIIDEIYASYPEYGYRRMTSILNKDYHIHINRKRTRRYMREMGIHGFCPGPNLSKRIHGKNLYPYLLRNLKIDHPNQVWSIDVTYCRMKRGFMYMVAIIDWYSRYIVGFELSNTLDKTFVIEAIQKAIKRYGKPEIMNSDQGSQFTSDDYINLLKNNGIKISMDGKGRALDNQRIERFFRSYKWEKLYLEECETVQQLRQITKEYVEHYNHRRPHQSLDYKTPAEYYFGGYDQLLAVV*		TGCTTAAGCAAATTGGTCAACTATCATATGAGGTTGCCTGGCTTAAAAAAAAATCTG
11	#CP002770 Desulfotomaculum kuznetsovii DSM 6115	ATGTCTGTTCGTAAACAATATTCGCCGGAATTCAAAAGCAAGATCGTACTGGAAATTCTCAAAGAAGAAAAAACCCTCTCTCAGCTATCATCGGAATACGGGGTCCATACCACTCAGTTAAAGAATTGGAAAAAAGAAGTACTCGAAAACCTGCCCCAACTTTTTGATAAAAGAAATATAGAAGCCATGAAAAAAGATTACGAAAAGCAAATCCAGGACTTGTATGCCGAGATTGGTCGTCTGACCACACAACTGTCCTGGTTGAAAAAAAATCTGGCATCCAGCATGACCCGTGAGCAACGCATGGCACTGGTCGAATGGGATAACCCGGAAATTCCCATTGCAACACAGGCCAGACTTTTGAGCCTTAATCGCACAAGCCTTTACTACAAGCCTGTG…	MSVRKQYSPEFKSKIVLEILKEEKTLSQLSSEYGVHTTQLKNWKKEVLENLPQLFDKRNIEAMKKDYEKQIQDLYAEIGRLTTQLSWLKKNLASSMTREQRMALVEWDNPEIPIATQARLLSLNRTSLYYKPVGPSPEEIAIKHRIDEIYTEHPYYGSRRITAQLRREGFEVNRKAVQRHMREMGIAGIHPGPNLSKRNQQHKVYPYLLRDLEITHPDQVWGIDITYIRLQKGWVYLVAIMDWYSRYVVSWEMDLSLEISFVLEAVKLALARSRPEIMNSDQGSQFTSPQYIELLKNAGVQISMDGKGRATDNIFVERLWRSLKYEEVYLHDYASPREARQRIAHYLDFYNYRRPHQSLGYQTPAEVYTQSCQNIQKEVATTRDIITDLVVPMV*	ATGTCTGTTCGTAAACAATATTCGCCGGAATTCAAAAGCAAGATCGTACTGGAAATTCTCAAAGAAGAAAAAACCCTCTCTCAGCTATCATCGGAATACGGGGTCCATACCACTCAGTTAAAGAATTGGAAAAAAGAAGTACTCGAAAACCTGCCCCAACTTTTTGATAAAAGAAATATAGAAGCCATGAAAAAAGATTACGAAAAGCAAATCCAGGACTTGTATGCCGAGATTGGTCGTCTGACCACACAACTGTCCTGGTTGAAAAAAAAATCTGGCATCCAGCATGACCCGTGA---------------------------------	MSVRKQYSPEFKSKIVLEILKEEKTLSQLSSEYGVHTTQLKNWKKEVLENLPQLFDKRNIEAMKKDYEKQIQDLYAEIGRLTTQLSWLKKKSGIQHDP*	ATGGCACTGGTCGAATGGGATAACCCGGAAATTCCCATTGCAACACAGGCCAGACTTTTGAGCCTTAATCGCACAAGCCTTTACTACAAGCCTGTGGGACCTTCACCAGAGGAAATCGCTATCAAACACCGCATTGATGAGATCTACACAGAACATCCGTACTATGGTTCCAGACGGATTACAGCACAGCTTCGCCGCGAGGGCTTTGAAGTCAACCGTAAAGCAGTACAGCGACATATGCGGGAAATGGGGATCGCCGGCATCCATCCCGGGCCAAACCTGAGCAAGCGCAATCAGCAACATAAGGTTTACCCCTACTTGCTTAGAGACCTCGAAATCACCCATCCAGACCAGGTGTGGGGCATAGATATTACCTACATTCGTCTGCAAAAGGGCTGG…	MALVEWDNPEIPIATQARLLSLNRTSLYYKPVGPSPEEIAIKHRIDEIYTEHPYYGSRRITAQLRREGFEVNRKAVQRHMREMGIAGIHPGPNLSKRNQQHKVYPYLLRDLEITHPDQVWGIDITYIRLQKGWVYLVAIMDWYSRYVVSWEMDLSLEISFVLEAVKLALARSRPEIMNSDQGSQFTSPQYIELLKNAGVQISMDGKGRATDNIFVERLWRSLKYEEVYLHDYASPREARQRIAHYLDFYNYRRPHQSLGYQTPAEVYTQSCQNIQKEVATTRDIITDLVVPMV*		TGTATGCCGAGATTGGTCGTCTGACCACACAACTGTCCTGGTTGAAAAAAAAATCTG
12	#CP003065.1_Clostridium_clariflavum_DSM_19732	ATGAAAACGAGAAGAAAGTTTACACCAGAAGAAAAAGCAAAAATAGTGATTGAGGTCTTAAGGGAAGAAAAGACGCTGAATGAGATAGCTGCCGAATATGAAATTCATCCTAATCAGCTAAGTCGCTGGAAGGCAGAATTTATAAGCAATGCAGGCAGAGTTTTCAGTAAGGAAACTGATGAAGTAGAGAAGGTCAAACAGTCGTATGAGAAGGAGAAGGACGAACTGCTTAAGCAAATTGGCCAACTTTCATATGAAGTTGCCTGGCTTAAAAAAAATCTGGCCGACTCTAAGTCCCGGGAAGACCGCATGAAGATGATTGAGAGAGAAGAAAAGAAATTAAGCATAAAAAGGCAAGCTGAACTGTTAGGTATTAATCGTACAAGCCTTTACTACAAG…	MKTRRKFTPEEKAKIVIEVLREEKTLNEIAAEYEIHPNQLSRWKAEFISNAGRVFSKETDEVEKVKQSYEKEKDELLKQIGQLSYEVAWLKKNLADSKSREDRMKMIEREEKKLSIKRQAELLGINRTSLYYKPVPVTDEEYLIKRIIDEVYTVHPEYGYRRMTNILHRDYHIQINRKRTRRYMREMGIHGFCPGPNLSRRLHNKYLYPYLLRDLNIDHPNQVWSIDITYCRLKRGFMYMVAIIDWYSRYIVGFELSNTLDRTFVLEAIKKAIKRYGKPEIMNSDQGKQFASEDYIKLLKSNNIKISMDGKGRALDNQRIERFFRTYKWEMLYHEDCETGQQLRQKTREYIEYYNNKRPHQSLGYKTPSEYYFGINKEIKAVV*	ATGAAAACGAGAAGAAAGTTTACACCAGAAGAAAAAGCAAAAATAGTGATTGAGGTCTTAAGGGAAGAAAAGACGCTGAATGAGATAGCTGCCGAATATGAAATTCATCCTAATCAGCTAAGTCGCTGGAAGGCAGAATTTATAAGCAATGCAGGCAGAGTTTTCAGTAAGGAAACTGATGAAGTAGAGAAGGTCAAACAGTCGTATGAGAAGGAGAAGGACGAACTGCTTAAGCAAATTGGCCAACTTTCATATGAAGTTGCCTGGCTTAAAAAAAAATCTGGCCGACTCTAA------------------------------------	MKTRRKFTPEEKAKIVIEVLREEKTLNEIAAEYEIHPNQLSRWKAEFISNAGRVFSKETDEVEKVKQSYEKEKDELLKQIGQLSYEVAWLKKKSGRL*	ATGATTGAGAGAGAAGAAAAGAAATTAAGCATAAAAAGGCAAGCTGAACTGTTAGGTATTAATCGTACAAGCCTTTACTACAAGCCAGTACCGGTAACAGATGAGGAATATCTAATAAAACGTATTATTGATGAGGTATACACGGTTCATCCGGAATATGGCTATCGCAGGATGACAAATATCCTACACCGGGATTACCACATACAAATCAATAGGAAGCGTACACGGCGATATATGAGGGAAATGGGGATTCACGGTTTCTGTCCCGGGCCTAATCTTAGCAGACGTCTGCATAACAAATATTTGTACCCGTATTTGCTAAGAGACTTAAATATAGATCATCCCAACCAGGTATGGTCTATAGACATAACATATTGCCGTCTTAAACGTGGATTTATG…	MIEREEKKLSIKRQAELLGINRTSLYYKPVPVTDEEYLIKRIIDEVYTVHPEYGYRRMTNILHRDYHIQINRKRTRRYMREMGIHGFCPGPNLSRRLHNKYLYPYLLRDLNIDHPNQVWSIDITYCRLKRGFMYMVAIIDWYSRYIVGFELSNTLDRTFVLEAIKKAIKRYGKPEIMNSDQGKQFASEDYIKLLKSNNIKISMDGKGRALDNQRIERFFRTYKWEMLYHEDCETGQQLRQKTREYIEYYNNKRPHQSLGYKTPSEYYFGINKEIKAVV*		TGCTTAAGCAAATTGGCCAACTTTCATATGAAGTTGCCTGGCTTAAAAAAAAATCTG
13	#CP003495 Cyanobium gracile	ATGAGCAAACGCCGCACCCATAGCCCCGAGTTCAAGGCCAAGGTCGCCATGGAGGCGATCAGTGGCCGCAAGACGCTCCAGGAGATCGCCGCTGATCATTCGGTGCACCCGATCCAGGTGAGCCAGTGGAAGAAGCAGCTGCTGAAGGGTGCCAGCGACTTGTTCACGCGGGGCAAGAAGACGCAGGCCAAAGACGAAAGCCAGGCTAAGGAGGCGGAGCTGTTCCAGCAGATCGGCAAGCTTCAGATGGAGCTGGAGTGGCTGAAAAAAAGTCTCAACTGCTCTGATGCCCATGAACTGCGAAAACTGGTCGATCATGACCATCCTGAGCTCACGGTCAGCCGTCAATGTGAGCTGCTTGGCCTGCCTCGATCCTCGCTGTATTACCAGCCGGTGCCG…	MSKRRTHSPEFKAKVAMEAISGRKTLQEIAADHSVHPIQVSQWKKQLLKGASDLFTRGKKTQAKDESQAKEAELFQQIGKLQMELEWLKKSLNCSDAHELRKLVDHDHPELTVSRQCELLGLPRSSLYYQPVPVGESTLRIMGRIDALYLEDPTAGSRRMVQYLARDGIPISRDRVRNLMRRMGLRAIYQKPRTTVPGEPSERFPCLVDVRAVTAPDQVWATDITYIPLRKGFLYLVAIVDLFSRHVLSWKLSNSLDTEFCLEALEMALVSGGKPEIFHSDQGCQFTSSAFVQRLKAEDIKVSWSGRGRCFDNILVERLWRTVKYEEVYLRAYGDGWEAEISLARFFWRYGHVRPHSALGGKTPHEVYTESKPCSSRPGLTMSGAESVQ*	ATGAGCAAACGCCGCACCCATAGCCCCGAGTTCAAGGCCAAGGTCGCCATGGAGGCGATCAGTGGCCGCAAGACGCTCCAGGAGATCGCCGCTGATCATTCGGTGCACCCGATCCAGGTGAGCCAGTGGAAGAAGCAGCTGCTGAAGGGTGCCAGCGACTTGTTCACGCGGGGCAAGAAGACGCAGGCCAAAGACGAAAGCCAGGCTAAGGAGGCGGAGCTGTTCCAGCAGATCGGCAAGCTTCAGATGGAGCTGGAGTGGCTGAAAAAAAAGTCTCAACTGCTCTGA------------------------------------------	MSKRRTHSPEFKAKVAMEAISGRKTLQEIAADHSVHPIQVSQWKKQLLKGASDLFTRGKKTQAKDESQAKEAELFQQIGKLQMELEWLKKKSQLL*CP*	ATGGAGCTGGAGTGGCTGAAAAAAAGTCTCAACTGCTCTGATGCCCATGAACTGCGAAAACTGGTCGATCATGACCATCCTGAGCTCACGGTCAGCCGTCAATGTGAGCTGCTTGGCCTGCCTCGATCCTCGCTGTATTACCAGCCGGTGCCGGTGGGTGAATCCACGCTACGGATCATGGGCAGGATCGATGCCCTCTACCTGGAGGATCCCACCGCCGGCAGCCGTCGGATGGTGCAGTATCTGGCCAGAGACGGCATCCCAATCAGCCGTGACCGTGTCCGAAACCTCATGCGGCGCATGGGATTACGGGCGATCTACCAGAAGCCTCGTACCACGGTGCCGGGCGAACCATCAGAGCGCTTTCCCTGCCTGGTTGATGTCAGAGCCGTCACAGCT…	MELEWLKKSLNCSDAHELRKLVDHDHPELTVSRQCELLGLPRSSLYYQPVPVGESTLRIMGRIDALYLEDPTAGSRRMVQYLARDGIPISRDRVRNLMRRMGLRAIYQKPRTTVPGEPSERFPCLVDVRAVTAPDQVWATDITYIPLRKGFLYLVAIVDLFSRHVLSWKLSNSLDTEFCLEALEMALVSGGKPEIFHSDQGCQFTSSAFVQRLKAEDIKVSWSGRGRCFDNILVERLWRTVKYEEVYLRAYGDGWEAEISLARFFWRYGHVRPHSALGGKTPHEVYTESKPCSSRPGLTMSGAESVQ*	+1	TGTTCCAGCAGATCGGCAAGCTTCAGATGGAGCTGGAGTGGCTGAAAAAAAAGTCTC
14	#CP003732 Thermacetogenium phaeum DSM 12270	ATGTCTGTTCGTAAACAATATTCGCCGGAATTCAAAAGCAAGATCGTGCTGGAAATTCTCAAAGAAGAGAAAACCCTCTCACAGCTATCATCGGAATACGGAGTCCATACCACTCAGTTAAAGAATTGGAAAAAAGAAGCGCTCGAAAACCTGCCCCAACTTTTTGATAAAAGAAATATAGAGGCCATGAAAAAAGACTACGAAAAGCAGATCCAGGACTTGTACGCTGAGATTGGCCGTCTGACCACACAACTGTCCTGGTTGAAAAAAAATCTGGCATCCACCATGACCCGTGAGCAACGCATAGCCCTGGTCGAGTGGGATAACCCGGAAATTCCCATTGCAACACAGGCCAGACTTTTGAGCCTTAATCGCACAAGCCTTTATTACAAGCCTGTG…	MSVRKQYSPEFKSKIVLEILKEEKTLSQLSSEYGVHTTQLKNWKKEALENLPQLFDKRNIEAMKKDYEKQIQDLYAEIGRLTTQLSWLKKNLASTMTREQRIALVEWDNPEIPIATQARLLSLNRTSLYYKPVGPSPEEIAIKHRIDEIYTEHPYYGSRRITAQLRREGFEVNRKAVQRHMREMGITGIHPGPNLSRRSQQHKVYPYLLRNLEITHPDQVWGIDITYIRLQKGWMYLVAIMDWYSRYVVGWEMDLTLEISFVLDAVERSLARSRPEIMNSDQGSQFTSPQYIELLKNAGIQIRATDNIFIERLWRSLKYEEVYLNEYTSPREARQRIARYLDFFITIAARTNH*	ATGTCTGTTCGTAAACAATATTCGCCGGAATTCAAAAGCAAGATCGTGCTGGAAATTCTCAAAGAAGAGAAAACCCTCTCACAGCTATCATCGGAATACGGAGTCCATACCACTCAGTTAAAGAATTGGAAAAAAGAAGCGCTCGAAAACCTGCCCCAACTTTTTGATAAAAGAAATATAGAGGCCATGAAAAAAGACTACGAAAAGCAGATCCAGGACTTGTACGCTGAGATTGGCCGTCTGACCACACAACTGTCCTGGTTGAAAAAAAAATCTGGCATCCACCATGACCCGTGA---------------------------------	MSVRKQYSPEFKSKIVLEILKEEKTLSQLSSEYGVHTTQLKNWKKEALENLPQLFDKRNIEAMKKDYEKQIQDLYAEIGRLTTQLSWLKKKSGIHHDP*	ATGAAAAAAGACTACGAAAAGCAGATCCAGGACTTGTACGCTGAGATTGGCCGTCTGACCACACAACTGTCCTGGTTGAAAAAAAATCTGGCATCCACCATGACCCGTGAGCAACGCATAGCCCTGGTCGAGTGGGATAACCCGGAAATTCCCATTGCAACACAGGCCAGACTTTTGAGCCTTAATCGCACAAGCCTTTATTACAAGCCTGTGGGCCCTTCACCGGAGGAAATCGCTATCAAACACCGCATTGATGAGATCTACACAGAACATCCGTACTACGGCTCCAGACGGATTACAGCACAGCTTCGCCGCGAGGGCTTTGAAGTCAACCGTAAAGCGGTACAGCGACATATGCGGGAAATGGGGATCACCGGCATTCATCCCGGCCCAAATCTG…	MKKDYEKQIQDLYAEIGRLTTQLSWLKKNLASTMTREQRIALVEWDNPEIPIATQARLLSLNRTSLYYKPVGPSPEEIAIKHRIDEIYTEHPYYGSRRITAQLRREGFEVNRKAVQRHMREMGITGIHPGPNLSRRSQQHKVYPYLLRNLEITHPDQVWGIDITYIRLQKGWMYLVAIMDWYSRYVVGWEMDLTLEISFVLDAVERSLARSRPEIMNSDQGSQFTSPQYIELLKNAGIQIRATDNIFIERLWRSLKYEEVYLNEYTSPREARQRIARYLDFFITIAARTNH*	+1	TGTACGCTGAGATTGGCCGTCTGACCACACAACTGTCCTGGTTGAAAAAAAAATCTG
15	#CP003992.2_Clostridium_stercorarium_subsp._stercorarium_DSM_8532	ATGGAAAAGAGAAGAAATTTTACACCGGAAGAAAAAGCAAAAATAGTGATTGAGGTCTTAAGGGAAGAAAAAACGCTGAATGAGATTGCTGCCGAATATGAAATACATCCGAATCAGCTAAGCCGCTGGAAGGCAGAATTCATAAGCAATGCAGGCAGGGTATTCAGCAAGGAAACCGATGAAGTAGAGAAAGTCAAGCAGGCGTATGAAAAGGAGAAGGACGAACTGCTTAAGCAAATTGGTCAACTCTCATATGAGGTTAACTGGCTTAAAAAAAATCTGGCCGACTCTAAGTCCCGTGAAGACCGCATGAAGATGATTGACAGAGAAGAGAAGAAACTCAGTATAACCAAGCAAGCCGAACTGTTGAGCATAAATCGTACAAGCCTTTACTACAAG…	MEKRRNFTPEEKAKIVIEVLREEKTLNEIAAEYEIHPNQLSRWKAEFISNAGRVFSKETDEVEKVKQAYEKEKDELLKQIGQLSYEVNWLKKNLADSKSREDRMKMIDREEKKLSITKQAELLSINRTSLYYKPVPANDEEYLIKRIIDEIYTAHPEYGYRRMTNILNREYHIRINRKRTRRYMREMGIHGFCPGPNLSKRLHGKYLYPYLLRGLNIDHPNQVWSIDVTYCRMKRGFMYLVAIIDWYSRYIVGFELSNTLDRTFVIEAIQKAIKRHGKPEIMNSDQGSQFTSDDYINLLKNNNIKISMDGKGRALDNQRIERFFRSYKWEKLYLEDCETGHQLRQITREYVEYYNNRRPHQSLDYKTPAEYYFGGCKQLPAVV*	ATGGAAAAGAGAAGAAATTTTACACCGGAAGAAAAAGCAAAAATAGTGATTGAGGTCTTAAGGGAAGAAAAAACGCTGAATGAGATTGCTGCCGAATATGAAATACATCCGAATCAGCTAAGCCGCTGGAAGGCAGAATTCATAAGCAATGCAGGCAGGGTATTCAGCAAGGAAACCGATGAAGTAGAGAAAGTCAAGCAGGCGTATGAAAAGGAGAAGGACGAACTGCTTAAGCAAATTGGTCAACTCTCATATGAGGTTAACTGGCTTAAAAAAAAATCTGGCCGACTCTAA------------------------------------	MEKRRNFTPEEKAKIVIEVLREEKTLNEIAAEYEIHPNQLSRWKAEFISNAGRVFSKETDEVEKVKQAYEKEKDELLKQIGQLSYEVNWLKKKSGRL*	ATGATTGACAGAGAAGAGAAGAAACTCAGTATAACCAAGCAAGCCGAACTGTTGAGCATAAATCGTACAAGCCTTTACTACAAGCCGGTTCCAGCAAATGATGAGGAATACCTGATTAAGAGGATCATCGATGAGATTTACACGGCTCATCCGGAGTACGGTTACCGTAGGATGACGAATATCTTGAACCGGGAATATCACATTCGCATTAATCGCAAGCGAACCCGGCGTTACATGCGGGAAATGGGGATACATGGCTTCTGTCCTGGCCCCAATCTTAGTAAGCGTCTACATGGGAAGTACTTGTATCCGTACCTGCTGAGAGGCTTGAACATTGATCATCCCAATCAGGTATGGTCCATAGACGTGACCTACTGCCGGATGAAACGTGGTTTCATG…	MIDREEKKLSITKQAELLSINRTSLYYKPVPANDEEYLIKRIIDEIYTAHPEYGYRRMTNILNREYHIRINRKRTRRYMREMGIHGFCPGPNLSKRLHGKYLYPYLLRGLNIDHPNQVWSIDVTYCRMKRGFMYLVAIIDWYSRYIVGFELSNTLDRTFVIEAIQKAIKRHGKPEIMNSDQGSQFTSDDYINLLKNNNIKISMDGKGRALDNQRIERFFRSYKWEKLYLEDCETGHQLRQITREYVEYYNNRRPHQSLDYKTPAEYYFGGCKQLPAVV*		TGCTTAAGCAAATTGGTCAACTCTCATATGAGGTTAACTGGCTTAAAAAAAAATCTG
16	#CP009170 Thermoanaerobacter kivui strain DSM 2030	ATGAATAAGAGAAGAAATTTTACACCAGAACAAAAAGCAAAAATTGTATTAGATGTATTACGAGAAGAAAAAACGCTTAATGAAATTGCTGCTGAATATGAAATACATCCGAATATGATTAGTCGCTGGAAAGCAGAATTTGTCAATAATGCAGCAAAGGTATTTGCCAAAGAAACCGACGAGTTAGAAAAGGTCAAAAAATCATATGAAAAGGAGAAGGAGGAATTATTGAAACAAATAGGGCAGCTCTCTTATGAGAATGCCTGGCTTAAAAAAAATCTGGCCAATTCTAAATCTCGTGAGGAACGCATGAAAATGATTGATAGGGGTGATAAAAAGCTTAGTATTAGCAGACAGGCTGAGCTCTTAAGCATTAATCGCACAAGTCTTTATTACAAG…	MNKRRNFTPEQKAKIVLDVLREEKTLNEIAAEYEIHPNMISRWKAEFVNNAAKVFAKETDELEKVKKSYEKEKEELLKQIGQLSYENAWLKKNLANSKSREERMKMIDRGDKKLSISRQAELLSINRTSLYYKPVPISDEEYMIKRIIDEVYTAHPEYGYRRMTTILRRDYGILINRKRTRRYMREMGIHGFCPGPNLSKRLHSKYIYPYLLKGLYIDHPNQVWSIDITYCRMKRGFMYLVAIIDWYSRYIVGYGLSNTLEHTFVIDTLKKAIKRHGAPEIINSDQGSQFTCEDYINLLKENKIKISMDSKGRALDNHRIERFFRSYKWEKLYLEDCETGHQLRKITQEYIEYYNNKRPHQSLGNRTPSEYYYGKSNILVQAG*	ATGAATAAGAGAAGAAATTTTACACCAGAACAAAAAGCAAAAATTGTATTAGATGTATTACGAGAAGAAAAAACGCTTAATGAAATTGCTGCTGAATATGAAATACATCCGAATATGATTAGTCGCTGGAAAGCAGAATTTGTCAATAATGCAGCAAAGGTATTTGCCAAAGAAACCGACGAGTTAGAAAAGGTCAAAAAATCATATGAAAAGGAGAAGGAGGAATTATTGAAACAAATAGGGCAGCTCTCTTATGAGAATGCCTGGCTTAAAAAAAAATCTGGCCAATTCTAA------------------------------------	MNKRRNFTPEQKAKIVLDVLREEKTLNEIAAEYEIHPNMISRWKAEFVNNAAKVFAKETDELEKVKKSYEKEKEELLKQIGQLSYENAWLKKKSGQF*	ATGATTGATAGGGGTGATAAAAAGCTTAGTATTAGCAGACAGGCTGAGCTCTTAAGCATTAATCGCACAAGTCTTTATTACAAGCCTGTGCCAATAAGCGATGAAGAGTACATGATTAAGCGTATCATTGATGAGGTCTATACAGCCCATCCCGAATATGGATATCGCAGAATGACAACTATACTAAGGAGGGATTATGGAATTCTTATCAACCGTAAAAGGACTCGCCGTTACATGCGGGAGATGGGCATACACGGATTTTGCCCTGGACCAAATCTTAGTAAGAGACTGCATAGCAAATACATCTATCCATACTTATTGAAAGGACTATACATTGATCATCCTAATCAAGTATGGTCAATAGATATAACATATTGTCGGATGAAACGAGGTTTTATG…	MIDRGDKKLSISRQAELLSINRTSLYYKPVPISDEEYMIKRIIDEVYTAHPEYGYRRMTTILRRDYGILINRKRTRRYMREMGIHGFCPGPNLSKRLHSKYIYPYLLKGLYIDHPNQVWSIDITYCRMKRGFMYLVAIIDWYSRYIVGYGLSNTLEHTFVIDTLKKAIKRHGAPEIINSDQGSQFTCEDYINLLKENKIKISMDSKGRALDNHRIERFFRSYKWEKLYLEDCETGHQLRKITQEYIEYYNNKRPHQSLGNRTPSEYYYGKSNILVQAG*		TATTGAAACAAATAGGGCAGCTCTCTTATGAGAATGCCTGGCTTAAAAAAAAATCTG
17	#CP017703 Aeribacillus pallidus	ATGAAAAAAAGAAACCGATATACCGCAGAATTTAAAGCTAAGATGGTTCTTGAGGTGTTGCGTGAAGAGCAAACCGTCAATGAAATAGCCGCCAAATATGAATTAAGCCCAGTCATGGTCAGTCGTTGGAAAGCAGAATTTCTAGAACGATCCTCGATGGTCTTTGAAAAAGGCTCAAGCGAAGTGGATAAAATCCGTAAAGAATATGAGGCCAAACAAGAAAATTTAGAGAAATTGGTAGGTCAGTTAACGGTTGAAGTTGACTGGCTGAAAAAAAATCTGGGCTCAAATAAGTCTGTTGACGAACGAAAGGCTATGGTCGAATTCAATCACCCATCGATCAGCATCAAGCGTCAGGCACAGTTATTAGGTATTCATCGTACTAGCGTGTATCGCCAA…	MKKRNRYTAEFKAKMVLEVLREEQTVNEIAAKYELSPVMVSRWKAEFLERSSMVFEKGSSEVDKIRKEYEAKQENLEKLVGQLTVEVDWLKKNLGSNKSVDERKAMVEFNHPSISIKRQAQLLGIHRTSVYRQSKGQTESSENIMLMHEMDMLYTAHPYFGYRRMTAKLREKGFDVNHKRVRRLMRLMGIQAIYPKPNLSKRLHAKYCRPYLLRGLEITRPNHVWGVDITYLRMGRGFMYLFTIIDWFSRKVIDYELSSTLEKGFVIDCLKRALRHGKPAIINSDQGSHFTNADYLGLLKEYGIQVSMDGKGRATDNSRTERFFRALKYECIYLNEFENPKELRKGIRRYVTFYNTDRPHQSLDYLTPATVYKQPKMVQAS*	ATGAAAAAAAGAAACCGATATACCGCAGAATTTAAAGCTAAGATGGTTCTTGAGGTGTTGCGTGAAGAGCAAACCGTCAATGAAATAGCCGCCAAATATGAATTAAGCCCAGTCATGGTCAGTCGTTGGAAAGCAGAATTTCTAGAACGATCCTCGATGGTCTTTGAAAAAGGCTCAAGCGAAGTGGATAAAATCCGTAAAGAATATGAGGCCAAACAAGAAAATTTAGAGAAATTGGTAGGTCAGTTAACGGTTGAAGTTGACTGGCTGAAAAAAAAATCTGGGCTCAAATAA------------------------------------	MKKRNRYTAEFKAKMVLEVLREEQTVNEIAAKYELSPVMVSRWKAEFLERSSMVFEKGSSEVDKIRKEYEAKQENLEKLVGQLTVEVDWLKKKSGLK*	ATGGTCGAATTCAATCACCCATCGATCAGCATCAAGCGTCAGGCACAGTTATTAGGTATTCATCGTACTAGCGTGTATCGCCAATCAAAGGGGCAAACAGAAAGCTCAGAAAACATCATGCTCATGCACGAAATGGATATGCTTTATACAGCTCATCCCTACTTTGGCTACAGGCGCATGACTGCGAAACTTCGTGAGAAAGGATTTGATGTGAATCATAAACGCGTACGCCGTCTCATGCGCCTTATGGGTATACAAGCTATTTACCCAAAACCCAACCTTAGTAAGAGGCTACATGCCAAGTACTGCCGGCCTTACCTGCTCCGTGGATTGGAGATCACCCGTCCGAACCATGTATGGGGAGTGGATATCACCTACCTTCGTATGGGACGGGGCTTT…	MVEFNHPSISIKRQAQLLGIHRTSVYRQSKGQTESSENIMLMHEMDMLYTAHPYFGYRRMTAKLREKGFDVNHKRVRRLMRLMGIQAIYPKPNLSKRLHAKYCRPYLLRGLEITRPNHVWGVDITYLRMGRGFMYLFTIIDWFSRKVIDYELSSTLEKGFVIDCLKRALRHGKPAIINSDQGSHFTNADYLGLLKEYGIQVSMDGKGRATDNSRTERFFRALKYECIYLNEFENPKELRKGIRRYVTFYNTDRPHQSLDYLTPATVYKQPKMVQAS*		TAGAGAAATTGGTAGGTCAGTTAACGGTTGAAGTTGACTGGCTGAAAAAAAAATCTG
18	#CVTD020000024 Herbinix hemicellulosilytica	ATGGAAAAGAGAAGAAATTTTACACCGGAAGAAAAAGCAAAAATAGTGATTGAGGTCTTAAGGGAAGAAAGAACGCTGAATGAGATTGCTGCCGAATATGAAATACATCCGAACCAGCTAAGTCGCTGGAAGGCAGAATTCATAAGCAATGCAGGCAGAGTTTTCAGCAAGGAAACTGATGAAGTAGAGAAGGTCAAACAGTCGTATGAAAAGGAGAAGGACGAACTGTTTAAGCAAATTGGACAACTTTCATATGAGGTTGCCTGGCTTAAAAAAAATCTGGCCGACTCTAAGTCCCGTGAAGACCGCATGAAGATGATTGACAGAGAAGAAAAGAAACTGAGCATCACAAAGCAAGCCGAACTGTTGGGAATTAACCGTACAAGCCTTTACTACAAG…	MEKRRNFTPEEKAKIVIEVLREERTLNEIAAEYEIHPNQLSRWKAEFISNAGRVFSKETDEVEKVKQSYEKEKDELFKQIGQLSYEVAWLKKNLADSKSREDRMKMIDREEKKLSITKQAELLGINRTSLYYKPVPVNDEEYLIKRIIDEIYTAHPEYGYRRMTNILNRDYHIHINRKRTRRYMREMGIHGFCPGPNLSKRLHGKYLYPYLLRGLNIDHPNQVWSIDITYCRMKRGFMYMVAIIDWYSRYIVGFELSNTLERTFVLEAIKKAIKRYGKPEIMNSDQGSQFTSDDYINLLKSNNIKISMDGKGRALDNQRIERFFRSYKWEKLYLEDCETGHQLRQITRDYVEYYNNRRPHQSLDYKTPAEYYFGVYKQFQAVV*	ATGGAAAAGAGAAGAAATTTTACACCGGAAGAAAAAGCAAAAATAGTGATTGAGGTCTTAAGGGAAGAAAGAACGCTGAATGAGATTGCTGCCGAATATGAAATACATCCGAACCAGCTAAGTCGCTGGAAGGCAGAATTCATAAGCAATGCAGGCAGAGTTTTCAGCAAGGAAACTGATGAAGTAGAGAAGGTCAAACAGTCGTATGAAAAGGAGAAGGACGAACTGTTTAAGCAAATTGGACAACTTTCATATGAGGTTGCCTGGCTTAAAAAAAAATCTGGCCGACTCTAA------------------------------------	MEKRRNFTPEEKAKIVIEVLREERTLNEIAAEYEIHPNQLSRWKAEFISNAGRVFSKETDEVEKVKQSYEKEKDELFKQIGQLSYEVAWLKKKSGRL*	ATGATTGACAGAGAAGAAAAGAAACTGAGCATCACAAAGCAAGCCGAACTGTTGGGAATTAACCGTACAAGCCTTTACTACAAGCCGGTTCCAGTAAATGATGAGGAATACCTGATTAAGCGTATTATTGATGAGATTTACACGGCTCATCCGGAGTATGGCTACCGCAGGATGACGAATATCCTGAACCGGGATTATCACATTCATATCAATCGAAAGCGAACCCGGCGTTACATGAGGGAAATGGGGATCCATGGTTTCTGTCCTGGACCTAATCTTAGCAAACGTCTGCATGGCAAGTATTTGTATCCGTATTTGCTGAGAGGCTTGAATATTGATCATCCAAACCAGGTATGGTCTATAGACATAACATACTGCCGGATGAAACGTGGTTTTATG…	MIDREEKKLSITKQAELLGINRTSLYYKPVPVNDEEYLIKRIIDEIYTAHPEYGYRRMTNILNRDYHIHINRKRTRRYMREMGIHGFCPGPNLSKRLHGKYLYPYLLRGLNIDHPNQVWSIDITYCRMKRGFMYMVAIIDWYSRYIVGFELSNTLERTFVLEAIKKAIKRYGKPEIMNSDQGSQFTSDDYINLLKSNNIKISMDGKGRALDNQRIERFFRSYKWEKLYLEDCETGHQLRQITRDYVEYYNNRRPHQSLDYKTPAEYYFGVYKQFQAVV*		TGTTTAAGCAAATTGGACAACTTTCATATGAGGTTGCCTGGCTTAAAAAAAAATCTG
19	#DF238847 Moorella thermoacetica	ATGTCTGTTCGGAAAAGCTACTCACCAGAATTCAAAGCCAAAGTGGTGCTGGAAATTCTTAAAGAGGAAAAATCCATCTCGGAACTCTCATCTGAACACGGGGTACATCCAACCCAGCTCAATCGGTGGACGGCCCTGGCTATTAAAGAACTGCCGAGCCTGTTTACTGATAGGCATAATGAAGTCGCAGCTCTTAAGGCTGATTATGAGAAGCAGCTCCAGGAGCTGTATGCCGAAGTAGGAAGGCTGACCACCCAATTGGCCTGGTTGAAAAAAAATCTGGTGTCTGACCTGACCCGGGCTGAACGCGTGGCCCTGGTCGAATGGGATAATCCCGAAATACCCATCATGGCCCAGGCGGAACTCTTGGGGCTCAACCGCACCAGCCTCTATTACAAA…	MSVRKSYSPEFKAKVVLEILKEEKSISELSSEHGVHPTQLNRWTALAIKELPSLFTDRHNEVAALKADYEKQLQELYAEVGRLTTQLAWLKKNLVSDLTRAERVALVEWDNPEIPIMAQAELLGLNRTSLYYKPVEPSPEEVAFKRRIDEIYTQTPFYGSRRITAQLKREGYLVNRKAVQRHMREMGIAGICPGPNLSKKWQDQQIFPYLLRHLTIDHPNQVWGIDITYIRLKRGWMYLVAIIDWYSRYVVSWELDQTLEIPFVLEAVQRALHQARPEIINSDQGSQFTSPQYINLLQAAGVAISMDGRGRAHDNIFTERLWRSLKYEEVYLHEYQTPREAREGIKNYLKFYNEQRLHQSLGYCTPAQIYYQAADSQELVSISGN*	ATGTCTGTTCGGAAAAGCTACTCACCAGAATTCAAAGCCAAAGTGGTGCTGGAAATTCTTAAAGAGGAAAAATCCATCTCGGAACTCTCATCTGAACACGGGGTACATCCAACCCAGCTCAATCGGTGGACGGCCCTGGCTATTAAAGAACTGCCGAGCCTGTTTACTGATAGGCATAATGAAGTCGCAGCTCTTAAGGCTGATTATGAGAAGCAGCTCCAGGAGCTGTATGCCGAAGTAGGAAGGCTGACCACCCAATTGGCCTGGTTGAAAAAAAAATCTGGTGTCTGA---------------------------------------	MSVRKSYSPEFKAKVVLEILKEEKSISELSSEHGVHPTQLNRWTALAIKELPSLFTDRHNEVAALKADYEKQLQELYAEVGRLTTQLAWLKKKSGV*	ATGGCCCAGGCGGAACTCTTGGGGCTCAACCGCACCAGCCTCTATTACAAACCCGTTGAGCCCAGCCCGGAGGAGGTGGCCTTTAAGCGCCGTATCGACGAGATCTATACCCAAACTCCGTTTTATGGTTCCCGGCGTATAACGGCCCAACTAAAAAGGGAGGGATATCTAGTCAATCGCAAGGCCGTGCAGCGCCATATGCGGGAAATGGGGATAGCCGGCATCTGCCCAGGTCCCAATCTGAGTAAGAAGTGGCAAGATCAACAGATATTCCCTTATCTCTTGCGCCATCTTACAATCGATCACCCCAATCAAGTCTGGGGCATTGATATCACCTACATCCGGTTAAAACGGGGATGGATGTACTTGGTCGCCATCATCGACTGGTACTCCCGCTAC…	MAQAELLGLNRTSLYYKPVEPSPEEVAFKRRIDEIYTQTPFYGSRRITAQLKREGYLVNRKAVQRHMREMGIAGICPGPNLSKKWQDQQIFPYLLRHLTIDHPNQVWGIDITYIRLKRGWMYLVAIIDWYSRYVVSWELDQTLEIPFVLEAVQRALHQARPEIINSDQGSQFTSPQYINLLQAAGVAISMDGRGRAHDNIFTERLWRSLKYEEVYLHEYQTPREAREGIKNYLKFYNEQRLHQSLGYCTPAQIYYQAADSQELVSISGN*		TGTATGCCGAAGTAGGAAGGCTGACCACCCAATTGGCCTGGTTGAAAAAAAAATCTG
20	#FNBU01000002 Sporolituus thermophilus DSM 23256	ATGAACAAGAGAAATCAGTATTCAGCCGAATTTAAAACCAAAGTCGTTCTGGAAGCCCTCCGGGAGGAGGGAACTGTGAACGAGATCGCTGCCCGGCATGGAGTGAATCCTGTCATGGTCAGTCGCTGGAAAGCCGAATTCCTGGAGCGAGCTGCAGAGGTGTTTAAGAAAGGTCCCTCAACTGCCGAAAAGGAATTGGAAAGCGAAAGAGAACGGGTAGCACAACTGGAACGCAAAATCGGTCAGCTGACCTATGAGGTCGACTGGCTAAAAAAAAATCTGACGAAATCCTCAATCGCAAGCGACCGTAAGGCCTTTGTAGAACTCGATAATACAAACATCACCGTGAAGCGCCAGGCGGAGCTTCTTGAAATCAACCGGACCAGCGTCTACCGCAAA…	MNKRNQYSAEFKTKVVLEALREEGTVNEIAARHGVNPVMVSRWKAEFLERAAEVFKKGPSTAEKELESERERVAQLERKIGQLTYEVDWLKKNLTKSSIASDRKAFVELDNTNITVKRQAELLEINRTSVYRKPAKPTVSERDLWIMRRIDEIHTAEPTWGYRTITRILQHEDIIINRKKVRRLMRDMGIYAIYPKPNLSKRYHAQYVRPYLLRNLEITRPNQVWGVDITYIRMKKGFMYLFVIIDWYSRYIVDYELSSTLDKSFVLGCLKRALAIQKPEIINSDQGSHFTNPDYIKLLDEAGVRISMDGKGQCLDNARTERFFRTLKYDRIYINEYETPRELRAMLRDYIKTYNNYRPHPRWAVKVQPGIILEMGSKELFHIKKHGKEHNLIFLIRVL…	ATGAACAAGAGAAATCAGTATTCAGCCGAATTTAAAACCAAAGTCGTTCTGGAAGCCCTCCGGGAGGAGGGAACTGTGAACGAGATCGCTGCCCGGCATGGAGTGAATCCTGTCATGGTCAGTCGCTGGAAAGCCGAATTCCTGGAGCGAGCTGCAGAGGTGTTTAAGAAAGGTCCCTCAACTGCCGAAAAGGAATTGGAAAGCGAAAGAGAACGGGTAGCACAACTGGAACGCAAAATCGGTCAGCTGACCTATGAGGTCGACTGGCTAAAAAAAAAATCTGACGAAATCCTCAATCGCAAGCGACCGTAA------------------	MNKRNQYSAEFKTKVVLEALREEGTVNEIAARHGVNPVMVSRWKAEFLERAAEVFKKGPSTAEKELESERERVAQLERKIGQLTYEVDWLKKKSDEILNRKRP*	ATGCGCCGGATTGATGAAATCCATACTGCTGAACCTACTTGGGGCTATCGTACAATTACCCGCATTCTGCAGCACGAGGATATTATCATCAACCGGAAGAAAGTCCGGAGACTCATGCGGGATATGGGCATTTACGCCATCTATCCTAAGCCCAACCTCAGCAAGCGCTATCATGCCCAATACGTTCGGCCATATCTTCTCAGGAACCTTGAAATCACAAGACCAAACCAGGTGTGGGGCGTCGACATAACCTACATCCGTATGAAGAAAGGCTTCATGTACCTCTTCGTTATCATCGACTGGTACAGCCGCTACATTGTCGATTACGAGCTGTCCAGCACGCTGGATAAATCCTTCGTCCTCGGTTGCCTGAAGCGTGCGCTGGCCATTCAAAAGCCG…	MRRIDEIHTAEPTWGYRTITRILQHEDIIINRKKVRRLMRDMGIYAIYPKPNLSKRYHAQYVRPYLLRNLEITRPNQVWGVDITYIRMKKGFMYLFVIIDWYSRYIVDYELSSTLDKSFVLGCLKRALAIQKPEIINSDQGSHFTNPDYIKLLDEAGVRISMDGKGQCLDNARTERFFRTLKYDRIYINEYETPRELRAMLRDYIKTYNNYRPHPRWAVKVQPGIILEMGSKELFHIKKHGKEHNLIFLIRVLTTGGIIYFPSRPPSIAAVAAQYRLHQSKW*		TGGAACGCAAAATCGGTCAGCTGACCTATGAGGTCGACTGGCTAAAAAAAAAATCTG
21	#FNDY01000047 Paenibacillus naphthalenovorans	ATGGAAAAACGGAACCGATATACCTCAGAGTTTAAGACAAAAGTTGTGCTGGAGGTCCTCCGGGAGGAGCAGACCGTCAACGAGATTGCTGCCAAGTACGAAGTAAGCCCGGTTATGGTTAGCCGATGGAAAGCTGAATTTCTTGAGCGTGCTTCTGTCGTCTTTGAGAAGAAGACAAGTGAAGTCGACAAACTGAAGAAAGAGTACGAGAGCAAGCAAGAGCATCTAGAGAAGCTGGTTGGCCAACTCACGGTAGAGGTCGACTGGCTGAAAAAAAATCTGGCCTCAAATGAACCGCTCGAAGCTCGAAAAGCCATGGTGGAGCGTGATAACAATGAAATTACCATTAAGCGCCAGGCCGATCTGCTGAACGTGAACAGGACAAGCGTTTATCGCCTT…	MEKRNRYTSEFKTKVVLEVLREEQTVNEIAAKYEVSPVMVSRWKAEFLERASVVFEKKTSEVDKLKKEYESKQEHLEKLVGQLTVEVDWLKKNLASNEPLEARKAMVERDNNEITIKRQADLLNVNRTSVYRLSQEKSESEENVQIMHQIDEIYMKHPYFGYRRMTRFLRDRGFEVNRKRVRRLMQHMGLEAIYPKPNLSKRFHAKYVRPYLLRGLTINRPNQVWGIDITYLRMGKGFMYLFNIIDWYSRKVIDYELSSTLEKGFVLRCLKRAFSRCKPEIMNSDQGSHFTNAEYLELLEKEGVKVSMDGKGRATDNSRTERYFRSLKYECIFLNEYEDPRALRKGIVRYVQFYNQERPHQSLNEAKPDQFYAHSIEKTAS*	ATGGAAAAACGGAACCGATATACCTCAGAGTTTAAGACAAAAGTTGTGCTGGAGGTCCTCCGGGAGGAGCAGACCGTCAACGAGATTGCTGCCAAGTACGAAGTAAGCCCGGTTATGGTTAGCCGATGGAAAGCTGAATTTCTTGAGCGTGCTTCTGTCGTCTTTGAGAAGAAGACAAGTGAAGTCGACAAACTGAAGAAAGAGTACGAGAGCAAGCAAGAGCATCTAGAGAAGCTGGTTGGCCAACTCACGGTAGAGGTCGACTGGCTGAAAAAAAAATCTGGCCTCAAATGA------------------------------------	MEKRNRYTSEFKTKVVLEVLREEQTVNEIAAKYEVSPVMVSRWKAEFLERASVVFEKKTSEVDKLKKEYESKQEHLEKLVGQLTVEVDWLKKKSGLK*	ATGGTGGAGCGTGATAACAATGAAATTACCATTAAGCGCCAGGCCGATCTGCTGAACGTGAACAGGACAAGCGTTTATCGCCTTAGTCAAGAGAAAAGTGAAAGCGAAGAGAATGTACAGATCATGCACCAGATCGATGAAATCTATATGAAACACCCTTACTTTGGTTATCGGCGGATGACCCGATTCCTTCGAGATCGAGGCTTTGAGGTGAATCGTAAGCGCGTACGGCGTCTCATGCAGCACATGGGGCTTGAAGCGATCTATCCGAAGCCGAACTTGAGCAAGCGATTCCACGCAAAATATGTTCGCCCCTACTTGCTTCGGGGCTTAACCATTAACCGGCCGAATCAGGTCTGGGGAATCGACATCACCTATCTCCGGATGGGGAAAGGCTTC…	MVERDNNEITIKRQADLLNVNRTSVYRLSQEKSESEENVQIMHQIDEIYMKHPYFGYRRMTRFLRDRGFEVNRKRVRRLMQHMGLEAIYPKPNLSKRFHAKYVRPYLLRGLTINRPNQVWGIDITYLRMGKGFMYLFNIIDWYSRKVIDYELSSTLEKGFVLRCLKRAFSRCKPEIMNSDQGSHFTNAEYLELLEKEGVKVSMDGKGRATDNSRTERYFRSLKYECIFLNEYEDPRALRKGIVRYVQFYNQERPHQSLNEAKPDQFYAHSIEKTAS*		TAGAGAAGCTGGTTGGCCAACTCACGGTAGAGGTCGACTGGCTGAAAAAAAAATCTG
22	#FQTM01000125 Chlamydia abortus	ATGGCAACGATGAGGAGAAAGTTCACACCAGAGCAAAAAGCACAAATCGTACTGGAAATTTTGAAGGAGGATAAGTCAATTTCGCAGCTGTCCTCCGAGCATGGAATCCATGCGAATGTCCTCCAGAGGTGGAAAACGGAAGCGATCCAGAACTTGCATCAGCTGTTCGTAGATGATCGCAAAGGCATCACGAAAATGAAAAATGATTATGAACAGCAGATCAACGAACTCTATGCCGAAGTCGGAAAATTGTCCACTCAATTGGCGTGGATCAAAAAAAATCTGGCTATGGACCAAACTCGTGAACAGCGATTGGCCATGTTGGATTGGCAAAGCACAGAGCTGCCTCTAACCGTACAGGCGGATATCCTCAGCCTCAATCGTTCCAGCCTGTATTAC…	MATMRRKFTPEQKAQIVLEILKEDKSISQLSSEHGIHANVLQRWKTEAIQNLHQLFVDDRKGITKMKNDYEQQINELYAEVGKLSTQLAWIKKNLAMDQTREQRLAMLDWQSTELPLTVQADILSLNRSSLYYKPVPPSPEEIRIKHRIDEIYTQYPFLGSRRITAILNREEVKVHRNTVQKYMQEMGVAAIYPGPNLSKRNLQHRIFPYLLRGLTIDRVNQVWGIDITYIRLQSGWMYLVAILDWYSRYVIDWQLDQSLELPFVLEAVSRALSACRPEIMNSDQGSHFTSSQYIELLNSNQVRISMDGKNRAVDNIFTERLWRSLKYEEVYLHEYTSPKEARRGIHRYFEFYNHYRPHQSLDYRTPATVYME*	ATGGCAACGATGAGGAGAAAGTTCACACCAGAGCAAAAAGCACAAATCGTACTGGAAATTTTGAAGGAGGATAAGTCAATTTCGCAGCTGTCCTCCGAGCATGGAATCCATGCGAATGTCCTCCAGAGGTGGAAAACGGAAGCGATCCAGAACTTGCATCAGCTGTTCGTAGATGATCGCAAAGGCATCACGAAAATGAAAAATGATTATGAACAGCAGATCAACGAACTCTATGCCGAAGTCGGAAAATTGTCCACTCAATTGGCGTGGATCAAAAAAAAATCTGGCTATGGACCAAACTCGTGA------------------------	MATMRRKFTPEQKAQIVLEILKEDKSISQLSSEHGIHANVLQRWKTEAIQNLHQLFVDDRKGITKMKNDYEQQINELYAEVGKLSTQLAWIKKKSGYGPNS*	ATGTTGGATTGGCAAAGCACAGAGCTGCCTCTAACCGTACAGGCGGATATCCTCAGCCTCAATCGTTCCAGCCTGTATTACAAGCCGGTACCTCCCTCCCCGGAGGAAATTCGCATCAAACACCGGATTGATGAAATCTACACGCAGTATCCGTTTCTGGGCTCCCGGCGGATCACAGCGATTCTGAATCGAGAGGAAGTGAAAGTCCATCGCAATACCGTTCAAAAATACATGCAAGAAATGGGAGTGGCGGCGATCTATCCCGGCCCCAACCTGAGCAAGCGCAATTTGCAGCATCGCATCTTTCCCTATTTGCTGCGCGGGCTGACGATCGACCGTGTGAACCAGGTGTGGGGGATCGACATCACGTATATCCGGCTGCAGAGCGGTTGGATGTAT…	MLDWQSTELPLTVQADILSLNRSSLYYKPVPPSPEEIRIKHRIDEIYTQYPFLGSRRITAILNREEVKVHRNTVQKYMQEMGVAAIYPGPNLSKRNLQHRIFPYLLRGLTIDRVNQVWGIDITYIRLQSGWMYLVAILDWYSRYVIDWQLDQSLELPFVLEAVSRALSACRPEIMNSDQGSHFTSSQYIELLNSNQVRISMDGKNRAVDNIFTERLWRSLKYEEVYLHEYTSPKEARRGIHRYFEFYNHYRPHQSLDYRTPATVYME*		TCTATGCCGAAGTCGGAAAATTGTCCACTCAATTGGCGTGGATCAAAAAAAAATCTG
23	#FQZL01000051 Dethiosulfatibacter aminovorans DSM 17477	ATGAAAAAGAGAAGAAACTTTACCCCAGAACAGAAAACCAAGATTGTCCTCGAAGTATTGAGAGAGGAACAGACGCTTGTGGAGATTGCCGCTAAGTATGAAGTTCAACCAAATCAGTTAACTCGTTGGAAAACCGAATTTCTTAAGAATGCATCAAGAGCCTTCAGCAAGGATAAAGATGAGTCTGAAAAACTGCAGAAGGAGCATGAAAAAGAAGTTGATGAACTTCATAGACAACTTGGTCAATTGACGTGTGAGGTCAATTGGCTCAAAAAAAATCTAAACAATTCGGTCTCCCGACAGAATCGCCAAAAAATGATAAGTAAACATCCTAAATTGACGATAACCAGGCAGTGTCAACTGCTTGATATCAATAGAAGCACACTCTACTACATACCT…	MKKRRNFTPEQKTKIVLEVLREEQTLVEIAAKYEVQPNQLTRWKTEFLKNASRAFSKDKDESEKLQKEHEKEVDELHRQLGQLTCEVNWLKKNLNNSVSRQNRQKMISKHPKLTITRQCQLLDINRSTLYYIPAEIDRSEEYAIKWLIDEIYTSHPEYGYRRMTVILNRDYDVKINRKRTRKYMREMNIHGLCPGPNLSKRGRAKYLYPYLLRKMNITKPNQVWSIDITYCRMPKGFMYLAAIIDWHSKYIVAYELSNTMDKGLITRVVNKAIATHGKPDIINSDQGSQFTCDAYISLLKSNGIKISMDGKGRALDNICIERFWRSLKWEKLYLEEYSNGRQLKRLIDEYILHYNTNRPHQTFDYTTPAKIYHGIPFLKISA*	ATGAAAAAGAGAAGAAACTTTACCCCAGAACAGAAAACCAAGATTGTCCTCGAAGTATTGAGAGAGGAACAGACGCTTGTGGAGATTGCCGCTAAGTATGAAGTTCAACCAAATCAGTTAACTCGTTGGAAAACCGAATTTCTTAAGAATGCATCAAGAGCCTTCAGCAAGGATAAAGATGAGTCTGAAAAACTGCAGAAGGAGCATGAAAAAGAAGTTGATGAACTTCATAGACAACTTGGTCAATTGACGTGTGAGGTCAATTGGCTCAAAAAAAAATCTAAACAATTCGGTCTCCCGACAGAATCGCCAAAAAATGATAAGTAA---	MKKRRNFTPEQKTKIVLEVLREEQTLVEIAAKYEVQPNQLTRWKTEFLKNASRAFSKDKDESEKLQKEHEKEVDELHRQLGQLTCEVNWLKKKSKQFGLPTESPKNDK*	ATGATAAGTAAACATCCTAAATTGACGATAACCAGGCAGTGTCAACTGCTTGATATCAATAGAAGCACACTCTACTACATACCTGCTGAAATAGACAGGTCTGAGGAGTATGCCATAAAATGGCTCATAGATGAGATCTATACCAGCCATCCTGAATACGGTTACAGAAGAATGACAGTTATACTCAATAGGGACTATGATGTTAAGATCAACCGTAAGCGCACTCGTAAGTATATGCGTGAGATGAACATCCACGGGCTATGTCCAGGACCAAACCTAAGCAAGAGAGGTCGTGCTAAATATCTGTACCCTTACCTGCTTCGAAAAATGAATATCACAAAGCCTAATCAGGTTTGGAGTATTGATATTACCTATTGCAGAATGCCAAAGGGCTTCATG…	MISKHPKLTITRQCQLLDINRSTLYYIPAEIDRSEEYAIKWLIDEIYTSHPEYGYRRMTVILNRDYDVKINRKRTRKYMREMNIHGLCPGPNLSKRGRAKYLYPYLLRKMNITKPNQVWSIDITYCRMPKGFMYLAAIIDWHSKYIVAYELSNTMDKGLITRVVNKAIATHGKPDIINSDQGSQFTCDAYISLLKSNGIKISMDGKGRALDNICIERFWRSLKWEKLYLEEYSNGRQLKRLIDEYILHYNTNRPHQTFDYTTPAKIYHGIPFLKISA*		TTCATAGACAACTTGGTCAATTGACGTGTGAGGTCAATTGGCTCAAAAAAAAATCTA
24	#JFHU01000162 Paenibacillus darwinianus	ATGGCAACGATGAGACGGAAGTTTACACCCGAACAAAAAGCACACATTGTACTGGAAATTTTGAAGGAGGATAAGTCGATTTCACAGCTGTCATCCGAACACGGCATCCATGCGAATGTCCTCCAGCGGTGGAAATCGGAAGCCGTTCAGAACCTGCATCAGCTGTTCATCGATGATCGCAAAGGCATCACGAAAATGAAAAATGAATATGAACAGCAGATTAATGAACTCTACGCCGAAGTCGGAAAGTTGTCCACTCAACTGGCGTGGATTAAAAAAAATCTGGCTACGGATCAGACGCGTGAACAGCGTCTGGCCATGCTGGATTGGCAAAGCACAGAGCTCCCCCTGACCGCGCAGGCGGACATTCTCAGCCTCAATCGCTCCCACCTCTACTAC…	MATMRRKFTPEQKAHIVLEILKEDKSISQLSSEHGIHANVLQRWKSEAVQNLHQLFIDDRKGITKMKNEYEQQINELYAEVGKLSTQLAWIKKNLATDQTREQRLAMLDWQSTELPLTAQADILSLNRSHLYYKPVPPSPEEIRIKHRIDEIYTQHPFLGSRRIAAILNREDVKVHRNTVQKYMREMGLAAIYPGPNLSKRNLQHRIYPYLLRGLSIDRVNQVWGIDITYIRLQSGWMYLVAILDWFSRYVIDWELDQSLELPFVLEAVRRALSDCKPEIMNSDQGSHFTSTEYIQLLKANEVRISMDGKNRAVDNIFTERLWRSLKYEEVYLHEYTSPKEARRGIHRYFEFYNHYRPHQSLDYRTPASVYTA*	ATGGCAACGATGAGACGGAAGTTTACACCCGAACAAAAAGCACACATTGTACTGGAAATTTTGAAGGAGGATAAGTCGATTTCACAGCTGTCATCCGAACACGGCATCCATGCGAATGTCCTCCAGCGGTGGAAATCGGAAGCCGTTCAGAACCTGCATCAGCTGTTCATCGATGATCGCAAAGGCATCACGAAAATGAAAAATGAATATGAACAGCAGATTAATGAACTCTACGCCGAAGTCGGAAAGTTGTCCACTCAACTGGCGTGGATTAAAAAAAAATCTGGCTACGGATCAGACGCGTGA------------------------	MATMRRKFTPEQKAHIVLEILKEDKSISQLSSEHGIHANVLQRWKSEAVQNLHQLFIDDRKGITKMKNEYEQQINELYAEVGKLSTQLAWIKKKSGYGSDA*	ATGCTGGATTGGCAAAGCACAGAGCTCCCCCTGACCGCGCAGGCGGACATTCTCAGCCTCAATCGCTCCCACCTCTACTACAAACCGGTCCCTCCCTCCCCGGAGGAAATTCGCATCAAGCACCGGATTGATGAGATCTACACGCAGCATCCGTTTCTGGGCTCCCGGCGGATTGCGGCCATTCTGAATCGAGAGGATGTGAAAGTCCATCGCAATACCGTTCAGAAGTACATGCGGGAAATGGGACTGGCCGCGATCTATCCCGGCCCCAACCTGAGCAAACGCAATTTGCAGCATCGCATCTATCCGTATCTGCTGCGCGGCTTGTCCATCGATCGCGTAAACCAGGTGTGGGGGATCGACATCACCTATATCCGGCTGCAAAGCGGCTGGATGTAT…	MLDWQSTELPLTAQADILSLNRSHLYYKPVPPSPEEIRIKHRIDEIYTQHPFLGSRRIAAILNREDVKVHRNTVQKYMREMGLAAIYPGPNLSKRNLQHRIYPYLLRGLSIDRVNQVWGIDITYIRLQSGWMYLVAILDWFSRYVIDWELDQSLELPFVLEAVRRALSDCKPEIMNSDQGSHFTSTEYIQLLKANEVRISMDGKNRAVDNIFTERLWRSLKYEEVYLHEYTSPKEARRGIHRYFEFYNHYRPHQSLDYRTPASVYTA*		TCTACGCCGAAGTCGGAAAGTTGTCCACTCAACTGGCGTGGATTAAAAAAAAATCTG
25	#JH719942 Saprospira grandis	ATGAGAAAGAAACGTCGTAATTTCAGTTCTAAATTTAAGGCAAAAGTAGCCTTAGAAGCGCTAAAAGATCAATTGACCTTGGCAGAATTAGCGACAAAATACGAGCTACATGCAAATCAAATATCGGCCTGGAAGAAAGAGCTTTTAGCCAATAGTTTTTTGCTTTATGAAAAAAAGCGAGGCCCCAAAGTGGATGCTGATGAAGAAAAAGAAGCCCGTTTATATGAGCAAATAGGCAAGTTGCAGTTTGAGCTGGACTGGCTTAAAAAAAATATAGGGGAATGTGATGAAGCGTTAAGACTGAGCCAAATAGCAGTATTAGAAGGACTTAGCATAGCTCGGCAATGTGAGTTAATGTCTGTTTCCCGATCAAAATACTATTATCAAGCAGTGGGCGAA…	MRKKRRNFSSKFKAKVALEALKDQLTLAELATKYELHANQISAWKKELLANSFLLYEKKRGPKVDADEEKEARLYEQIGKLQFELDWLKKNIGECDEALRLSQIAVLEGLSIARQCELMSVSRSKYYYQAVGESAENLKLMRKIDEFHLSHPEWGYPRMTEYLRASGLICNRKRVARLMKKMNIRSVLPKPNTSLSAKSHKKYPYLLRGLKVSRSNEVWATDITYIPMQAGFMYLTVVMDWYSRYVLSWRISNSMDKRFCLEALDEAWKWGQPEIFNSDQGAQFTSLEFTSELLNRGIKISMDGKGRALDNVFVERLWWSVKYEHIYLRAYENGLDLHNGLKEYFNYYNNHRLHSSLGYKTPQDIFLQHLL*	ATGAGAAAGAAACGTCGTAATTTCAGTTCTAAATTTAAGGCAAAAGTAGCCTTAGAAGCGCTAAAAGATCAATTGACCTTGGCAGAATTAGCGACAAAATACGAGCTACATGCAAATCAAATATCGGCCTGGAAGAAAGAGCTTTTAGCCAATAGTTTTTTGCTTTATGAAAAAAAGCGAGGCCCCAAAGTGGATGCTGATGAAGAAAAAGAAGCCCGTTTATATGAGCAAATAGGCAAGTTGCAGTTTGAGCTGGACTGGCTTAAAAAAAAATATAGGGGAATGTGA------------------------------------------	MRKKRRNFSSKFKAKVALEALKDQLTLAELATKYELHANQISAWKKELLANSFLLYEKKRGPKVDADEEKEARLYEQIGKLQFELDWLKKKYRGM*	ATGTCTGTTTCCCGATCAAAATACTATTATCAAGCAGTGGGCGAAAGTGCAGAAAACTTAAAGTTGATGCGTAAAATTGATGAGTTTCACCTGTCACATCCAGAGTGGGGCTACCCTAGGATGACCGAGTATTTAAGGGCCTCAGGCTTGATTTGCAACAGAAAACGAGTTGCTCGCTTGATGAAAAAGATGAATATTCGATCTGTTTTACCCAAGCCAAACACCTCATTATCAGCCAAAAGTCATAAGAAATACCCTTATTTACTTCGAGGCCTAAAAGTGAGCCGTTCAAATGAAGTTTGGGCAACTGACATTACTTATATTCCTATGCAAGCGGGTTTTATGTACTTAACCGTTGTCATGGATTGGTATAGTCGATATGTTTTGAGCTGGCGGATT…	MSVSRSKYYYQAVGESAENLKLMRKIDEFHLSHPEWGYPRMTEYLRASGLICNRKRVARLMKKMNIRSVLPKPNTSLSAKSHKKYPYLLRGLKVSRSNEVWATDITYIPMQAGFMYLTVVMDWYSRYVLSWRISNSMDKRFCLEALDEAWKWGQPEIFNSDQGAQFTSLEFTSELLNRGIKISMDGKGRALDNVFVERLWWSVKYEHIYLRAYENGLDLHNGLKEYFNYYNNHRLHSSLGYKTPQDIFLQHLL*		TATATGAGCAAATAGGCAAGTTGCAGTTTGAGCTGGACTGGCTTAAAAAAAAATATA
26	#JJRY01000015 Bacillus azotoformans	ATGAAAAGAAAACGATATACACCAGAATTTAAATCTCAAATCGTGCTAGAAGTCCTAAAGGAAGAAAAAACCATGAATGAAATCGCTTCATCTCATGGAATTCACGTCAATCAAATTCGACAATGGAGGAATGCATTTCTTGAACAAATGCCCCTGATCTTCGCTAAAGACAATAAAAAGGCGGATCAAATGAAGGCTGAATACGAAGACCAAATTGAAAACCTATACGCCGAGGTCGGCCGTTTAACCACGCAATTGTCGTGGCTTAAAAAAAATCTGGAATCAAGGAGTAGGGCCGAACGCATTCAAATGATTGATTGGGATGATAAAGAACTGCCAATCACGACTCAGGCTGAGTTGCTTGGTCTCAGTCGTAGTAGCTTGTATTATAAGCCTGTA…	MKRKRYTPEFKSQIVLEVLKEEKTMNEIASSHGIHVNQIRQWRNAFLEQMPLIFAKDNKKADQMKAEYEDQIENLYAEVGRLTTQLSWLKKNLESRSRAERIQMIDWDDKELPITTQAELLGLSRSSLYYKPVEPSPGEIFIKNKIDEIYTKHPYFGSRRITVTLNNDGININRKAVQRHMREMGIAGISPGPNLSKRNLEHRIYPYLLRNLAITHPNHVWGIDITYIRLQRGWMYLVALIDWYSRFVVSWELDQTLEIDFVLEAVRKALSVGQPEILNSDQGSHFTSPKYIELLLDKDIRISMDGKGRALDNIVTERFWRTIKYEEVYLKDYESPREARKEINSYINFYNFERPHQSLSYKPPASVYGLGVIQP*	ATGAAAAGAAAACGATATACACCAGAATTTAAATCTCAAATCGTGCTAGAAGTCCTAAAGGAAGAAAAAACCATGAATGAAATCGCTTCATCTCATGGAATTCACGTCAATCAAATTCGACAATGGAGGAATGCATTTCTTGAACAAATGCCCCTGATCTTCGCTAAAGACAATAAAAAGGCGGATCAAATGAAGGCTGAATACGAAGACCAAATTGAAAACCTATACGCCGAGGTCGGCCGTTTAACCACGCAATTGTCGTGGCTTAAAAAAAAATCTGGAATCAAGGAGTAG------------------------------------	MKRKRYTPEFKSQIVLEVLKEEKTMNEIASSHGIHVNQIRQWRNAFLEQMPLIFAKDNKKADQMKAEYEDQIENLYAEVGRLTTQLSWLKKKSGIKE*	ATGATTGATTGGGATGATAAAGAACTGCCAATCACGACTCAGGCTGAGTTGCTTGGTCTCAGTCGTAGTAGCTTGTATTATAAGCCTGTAGAGCCTTCTCCTGGGGAAATATTTATCAAGAACAAGATCGATGAAATTTATACCAAGCATCCCTATTTCGGGTCCAGGCGAATTACTGTTACTCTAAACAATGATGGAATAAATATAAATCGAAAGGCCGTACAACGCCATATGAGGGAAATGGGTATTGCGGGGATTTCCCCCGGCCCTAACCTTAGTAAACGCAATCTGGAGCACCGGATTTATCCGTATCTCCTAAGAAATTTGGCCATTACCCACCCTAATCACGTCTGGGGCATTGATATTACTTATATTCGCCTCCAACGTGGCTGGATGTAC…	MIDWDDKELPITTQAELLGLSRSSLYYKPVEPSPGEIFIKNKIDEIYTKHPYFGSRRITVTLNNDGININRKAVQRHMREMGIAGISPGPNLSKRNLEHRIYPYLLRNLAITHPNHVWGIDITYIRLQRGWMYLVALIDWYSRFVVSWELDQTLEIDFVLEAVRKALSVGQPEILNSDQGSHFTSPKYIELLLDKDIRISMDGKGRALDNIVTERFWRTIKYEEVYLKDYESPREARKEINSYINFYNFERPHQSLSYKPPASVYGLGVIQP*		TATACGCCGAGGTCGGCCGTTTAACCACGCAATTGTCGTGGCTTAAAAAAAAATCTG
27	#JWIQ02000156 Bacillaceae bacterium MTCC 10057	ATGAAACAAAAAAGGAAACGATATTCACCAGAATTTAAAGCACAAGTTGTATTGGAAATTCTTAAGGAAGAGAAGTCTTTAACTGAGCTGTCCTCTGAATATGGGATTCATGTTAATCAGCTGCGGAAATGGAAAACACAATTTCTAGAACAAATGCCGCAACTGTTTCAAAAGCAGAACAAGGATCAAGAAAAGATGAAAGCTGATTATGAAGAACAAATTGAAAATCTATACGCTGAAGTAGGCCGATTAACCACGCAATTGTCGTGGCTCAAAAAAAATCTGGCATCTACCACAACTAGGCAAGAACGTGTGAATATGATCGAATGGCAAGACTCAGAATTATCCATTACAAAACAGGCAGAGCTATTAAGCCTTAACCGTTCAAGCCTTTATTAT…	MKQKRKRYSPEFKAQVVLEILKEEKSLTELSSEYGIHVNQLRKWKTQFLEQMPQLFQKQNKDQEKMKADYEEQIENLYAEVGRLTTQLSWLKKNLASTTTRQERVNMIEWQDSELSITKQAELLSLNRSSLYYKPVGPSAEDVAIKHRIDEIYTKYPFYGSRRITALLNQEGVNINRKRVQRHMREMGIQAVYPGPNLSKRNLQHRIYPYLLKGVNINYPNHVWSIDITYIRLQRSWMYLAAVIDWYSRYVISWELDQSLEIGFILDAVQRAFSIAKPVIFNSDQGSHFTSPKYINLLNSKEVQISMDSKGRALDNIIIERFWRNIKYEEVYLKDYESPREARINIRDYIDFYNYNRPHQSLDYKTPSSVYFN*	ATGAAACAAAAAAGGAAACGATATTCACCAGAATTTAAAGCACAAGTTGTATTGGAAATTCTTAAGGAAGAGAAGTCTTTAACTGAGCTGTCCTCTGAATATGGGATTCATGTTAATCAGCTGCGGAAATGGAAAACACAATTTCTAGAACAAATGCCGCAACTGTTTCAAAAGCAGAACAAGGATCAAGAAAAGATGAAAGCTGATTATGAAGAACAAATTGAAAATCTATACGCTGAAGTAGGCCGATTAACCACGCAATTGTCGTGGCTCAAAAAAAAATCTGGCATCTACCACAACTAG---------------------------	MKQKRKRYSPEFKAQVVLEILKEEKSLTELSSEYGIHVNQLRKWKTQFLEQMPQLFQKQNKDQEKMKADYEEQIENLYAEVGRLTTQLSWLKKKSGIYHN*	ATGATCGAATGGCAAGACTCAGAATTATCCATTACAAAACAGGCAGAGCTATTAAGCCTTAACCGTTCAAGCCTTTATTATAAACCAGTCGGGCCTTCAGCAGAAGATGTAGCCATCAAGCACCGTATCGATGAAATTTATACAAAATACCCATTTTATGGGTCTCGTAGGATAACAGCACTGCTAAACCAAGAAGGAGTGAATATCAATCGCAAAAGAGTACAACGTCACATGCGAGAAATGGGGATTCAAGCTGTTTATCCGGGTCCAAATTTAAGTAAACGGAATCTACAACATCGAATTTATCCATATTTACTGAAAGGAGTGAACATTAACTATCCAAATCACGTTTGGAGCATTGACATTACCTACATTCGACTCCAACGAAGCTGGATGTAC…	MIEWQDSELSITKQAELLSLNRSSLYYKPVGPSAEDVAIKHRIDEIYTKYPFYGSRRITALLNQEGVNINRKRVQRHMREMGIQAVYPGPNLSKRNLQHRIYPYLLKGVNINYPNHVWSIDITYIRLQRSWMYLAAVIDWYSRYVISWELDQSLEIGFILDAVQRAFSIAKPVIFNSDQGSHFTSPKYINLLNSKEVQISMDSKGRALDNIIIERFWRNIKYEEVYLKDYESPREARINIRDYIDFYNYNRPHQSLDYKTPSSVYFN*		TATACGCTGAAGTAGGCCGATTAACCACGCAATTGTCGTGGCTCAAAAAAAAATCTG
28	#JYHA01000106_Candidatus_Arcanobacter_lacustris	ATGACTAAAAGGGCTAAACAATATAGTAGTGAAGAAAAAACCAAAGTAGCTATAGAAGCCATTAAGGCTGAATTAACTATAGCACAAATTAGTAGCAAATACGGCGTTCATGCAACCCAAATCAATAAATGGAAGCAAGAGGCTTTACAGTCGATGGTTGCAGGATTTAAGAGTAAGAGCAAGGCTCCAGATAATACAAAGGATGAATTAATAAAAAACTTATATGAACAAATTGGACAATTAACAGTTGAGAGAGACTGGATTAAAAAAAATCTAGCTTGTTTGTCGTATAAGGAAAAGAAACAAATGATTGATGATAATAACAGCAAAATCAGTATATCTAGGCAATGTGAACTGCTAGATTTAAGCCGCTCTAGTTACTATTTTAAAGAAAAAGAT…	MTKRAKQYSSEEKTKVAIEAIKAELTIAQISSKYGVHATQINKWKQEALQSMVAGFKSKSKAPDNTKDELIKNLYEQIGQLTVERDWIKKNLACLSYKEKKQMIDDNNSKISISRQCELLDLSRSSYYFKEKDLTQEDYQLMNKIDEIFTSHPYYGTRRMSAVLRSKDHKIGRKKVRKYYQMLALEPIYPKMNLSKRNQAHKVYPYLLRDVKISYINQVFSSDITYIRLKQGFVYLVAIIDWYSRYVLSWSLSITLASDFCVEVLEEAIQRYGKPDIFNTDQGVQYTCGAFIAILQKNEIAISMDGKGRALDNVFIERFWRSLKQEKIYLFDLETVSQAKAAISEYIDFYNNVRLHQSLSYKTPKEVYFANININNKE*	ATGACTAAAAGGGCTAAACAATATAGTAGTGAAGAAAAAACCAAAGTAGCTATAGAAGCCATTAAGGCTGAATTAACTATAGCACAAATTAGTAGCAAATACGGCGTTCATGCAACCCAAATCAATAAATGGAAGCAAGAGGCTTTACAGTCGATGGTTGCAGGATTTAAGAGTAAGAGCAAGGCTCCAGATAATACAAAGGATGAATTAATAAAAAACTTATATGAACAAATTGGACAATTAACAGTTGAGAGAGACTGGATTAAAAAAAAATCTAGCTTGTTTGTCGTATAA------------------------------------	MTKRAKQYSSEEKTKVAIEAIKAELTIAQISSKYGVHATQINKWKQEALQSMVAGFKSKSKAPDNTKDELIKNLYEQIGQLTVERDWIKKKSSLFV	ATGATTGATGATAATAACAGCAAAATCAGTATATCTAGGCAATGTGAACTGCTAGATTTAAGCCGCTCTAGTTACTATTTTAAAGAAAAAGATTTAACACAAGAAGATTATCAATTGATGAACAAAATAGATGAAATTTTTACATCTCACCCTTATTATGGCACCAGGAGAATGTCTGCGGTACTTAGATCTAAAGACCATAAGATTGGGCGTAAAAAAGTACGTAAATACTACCAAATGCTAGCTTTGGAGCCAATTTATCCTAAGATGAATTTAAGCAAAAGAAACCAAGCGCATAAGGTTTATCCATATTTACTACGAGATGTCAAAATAAGTTATATCAATCAGGTATTTAGTTCTGATATCACCTATATCAGGCTAAAGCAAGGTTTTGTATAT…	MIDDNNSKISISRQCELLDLSRSSYYFKEKDLTQEDYQLMNKIDEIFTSHPYYGTRRMSAVLRSKDHKIGRKKVRKYYQMLALEPIYPKMNLSKRNQAHKVYPYLLRDVKISYINQVFSSDITYIRLKQGFVYLVAIIDWYSRYVLSWSLSITLASDFCVEVLEEAIQRYGKPDIFNTDQGVQYTCGAFIAILQKNEIAISMDGKGRALDNVFIERFWRSLKQEKIYLFDLETVSQAKAAISEYIDFYNNVRLHQSLSYKTPKEVYFANININNKE*		TATATGAACAAATTGGACAATTAACAGTTGAGAGAGACTGGATTAAAAAAAAATCTA
29	#LGIQ01000010.1 Brevibacillus reuszeri strain DSM 9887	ATGGAAAAACGGAACCGATATACCCCAGAGTTCAAGACAAAGGTCGTGCTTGAGGTGCTACAGGAAGAGCAGACCGTGAATGAAATTGCTGCAAAGTATGAGCTCAGTCCAGTGATGATCAGTCGGTGGAAAGCCGAGTTTATTGAACGGGCTTCAATGGTGTTTGAGAAGAAGACCAGCGAAGTGGACAAGATGAAAAAGGAGTACGAAAGCAAGCAAGAACACCTAGAGAAGCTGGTTGGCCAACTCACTGTGGAGGTCGACTGGCTCAAAAAAAATCTGGTCTTAAATGAACCCATGGAAGAACGCAAGGCCATGATTGAGCGGGATCATCCGGTCATTACTATCAAACGTCAGGCTGTCTTGCTCAGTGTCAATCGTACAAGCGTCTACCGTCCT…	MEKRNRYTPEFKTKVVLEVLQEEQTVNEIAAKYELSPVMISRWKAEFIERASMVFEKKTSEVDKMKKEYESKQEHLEKLVGQLTVEVDWLKKNLVLNEPMEERKAMIERDHPVITIKRQAVLLSVNRTSVYRPARKEQPSEYNVQIMHQIDEIYMKHPYFGYRRMTTMLREQGFTINRKRVRRLMQLMGLEAIYPKPNLSKRLHAKYCRPYLLRGLTIDRPNQVWGIDITYIRMGKGFMYLFNIIDWYSRKVIDYELSSTLEKGFVIKCLRRAFSRCKPEIMNSDQGSHFTNATYLELLEEEGIKVSMDGKGRATDNSRTERYFRSLKYECIFLNEFDNPRALRQGIARYVQFYNQERPHQSLNDAKPDQIYVHSITKKAS*	ATGGAAAAACGGAACCGATATACCCCAGAGTTCAAGACAAAGGTCGTGCTTGAGGTGCTACAGGAAGAGCAGACCGTGAATGAAATTGCTGCAAAGTATGAGCTCAGTCCAGTGATGATCAGTCGGTGGAAAGCCGAGTTTATTGAACGGGCTTCAATGGTGTTTGAGAAGAAGACCAGCGAAGTGGACAAGATGAAAAAGGAGTACGAAAGCAAGCAAGAACACCTAGAGAAGCTGGTTGGCCAACTCACTGTGGAGGTCGACTGGCTCAAAAAAAAATCTGGTCTTAAATGA------------------------------------	MEKRNRYTPEFKTKVVLEVLQEEQTVNEIAAKYELSPVMISRWKAEFIERASMVFEKKTSEVDKMKKEYESKQEHLEKLVGQLTVEVDWLKKKSGLK*	ATGATTGAGCGGGATCATCCGGTCATTACTATCAAACGTCAGGCTGTCTTGCTCAGTGTCAATCGTACAAGCGTCTACCGTCCTGCTAGAAAGGAACAACCTAGCGAATACAATGTACAGATCATGCACCAGATTGACGAGATTTATATGAAACATCCTTATTTCGGCTACCGGCGAATGACAACCATGCTACGGGAGCAAGGCTTTACGATTAATCGGAAGCGCGTACGCCGTCTCATGCAGCTTATGGGGCTCGAGGCGATTTATCCGAAGCCTAACTTGAGCAAACGTCTACATGCCAAGTACTGCCGCCCTTATCTCCTACGTGGTCTTACGATTGATCGACCGAACCAAGTGTGGGGGATCGATATTACCTATATTCGAATGGGAAAAGGATTC…	MIERDHPVITIKRQAVLLSVNRTSVYRPARKEQPSEYNVQIMHQIDEIYMKHPYFGYRRMTTMLREQGFTINRKRVRRLMQLMGLEAIYPKPNLSKRLHAKYCRPYLLRGLTIDRPNQVWGIDITYIRMGKGFMYLFNIIDWYSRKVIDYELSSTLEKGFVIKCLRRAFSRCKPEIMNSDQGSHFTNATYLELLEEEGIKVSMDGKGRATDNSRTERYFRSLKYECIFLNEFDNPRALRQGIARYVQFYNQERPHQSLNDAKPDQIYVHSITKKAS*		TAGAGAAGCTGGTTGGCCAACTCACTGTGGAGGTCGACTGGCTCAAAAAAAAATCTG
30	#LITT01000004 Clostridium ljungdahlii	ATGGTGAATCACATGAGAAAAAATTATAGTTCTGAATTCAAAGCAAAATTAGTATTAGAAGTACTTCGTGGGGAGCATACTTTAAGCGAGATAGCTTCTGAAAATGAAGTCCATCCCAATATGCTTACACGCTGGAAAACAGAGGCTATGAAGAATTTTTCTCAGCTTTTTGAAAAAGAAGCTTCTAAAACAAAGCAGATGCAGAAGAATTATGAAAATAAAATTGATGAACTTTATAAGCAAATTGGTAAGCTTACCACTCAAAATGAGTGGATGAAAAAAAATCTGGTCTCTAATTTTAGCCGCAGTGAGCGCATTTCCATGATCGATTTTGACAAAAGGGAACTTCCAGTTTCTGTACAGGTTAGTCTACTTGGAATCAACAGAACATCCCTATAT…	MVNHMRKNYSSEFKAKLVLEVLRGEHTLSEIASENEVHPNMLTRWKTEAMKNFSQLFEKEASKTKQMQKNYENKIDELYKQIGKLTTQNEWMKKNLVSNFSRSERISMIDFDKRELPVSVQVSLLGINRTSLYYKPVLPDEHDLFIKREIDEIYTQHPDFGYRRITVWLKKYRQITINKKTVLKHMREMGIQAIYPRQNTSKSKPGNPIYPYLLKGLTIGHPNQVWSIDITYVPIHRSWLYLVAIIDWYSRFVIDWEVDDTLEIYFVLETCKNALKRTSPEIMNSDQGSHFTSPKYTNLFLNAGSKISMDHRGRAYDNIFIERLWRSLKYENIYLQDYESPREARTGINNYLKYYNYKRPHQSLNYKTPAEIYFSN*	ATGGTGAATCACATGAGAAAAAATTATAGTTCTGAATTCAAAGCAAAATTAGTATTAGAAGTACTTCGTGGGGAGCATACTTTAAGCGAGATAGCTTCTGAAAATGAAGTCCATCCCAATATGCTTACACGCTGGAAAACAGAGGCTATGAAGAATTTTTCTCAGCTTTTTGAAAAAGAAGCTTCTAAAACAAAGCAGATGCAGAAGAATTATGAAAATAAAATTGATGAACTTTATAAGCAAATTGGTAAGCTTACCACTCAAAATGAGTGGATGAAAAAAAAATCTGGTCTCTAA---------------------------------	MVNHMRKNYSSEFKAKLVLEVLRGEHTLSEIASENEVHPNMLTRWKTEAMKNFSQLFEKEASKTKQMQKNYENKIDELYKQIGKLTTQNEWMKKKSGL*	ATGATCGATTTTGACAAAAGGGAACTTCCAGTTTCTGTACAGGTTAGTCTACTTGGAATCAACAGAACATCCCTATATTATAAACCTGTTCTACCCGATGAACATGATTTATTTATCAAGAGAGAAATCGATGAAATATATACACAACACCCTGATTTCGGCTATCGAAGAATCACTGTGTGGCTTAAAAAATATAGGCAGATAACTATAAACAAGAAGACTGTACTCAAACATATGAGGGAAATGGGCATTCAAGCTATTTATCCACGCCAGAACACAAGTAAATCAAAGCCAGGAAACCCAATTTATCCTTATTTGCTTAAAGGACTTACAATTGGGCATCCTAATCAAGTATGGAGCATTGATATTACGTACGTTCCCATACATAGAAGCTGGCTT…	MIDFDKRELPVSVQVSLLGINRTSLYYKPVLPDEHDLFIKREIDEIYTQHPDFGYRRITVWLKKYRQITINKKTVLKHMREMGIQAIYPRQNTSKSKPGNPIYPYLLKGLTIGHPNQVWSIDITYVPIHRSWLYLVAIIDWYSRFVIDWEVDDTLEIYFVLETCKNALKRTSPEIMNSDQGSHFTSPKYTNLFLNAGSKISMDHRGRAYDNIFIERLWRSLKYENIYLQDYESPREARTGINNYLKYYNYKRPHQSLNYKTPAEIYFSN*		TTTATAAGCAAATTGGTAAGCTTACCACTCAAAATGAGTGGATGAAAAAAAAATCTG
31	#LQQV01000035.1 Brevibacillus parabrevis	ATGGAAAAACGGAACCGATATACCTCAGAGTTTAAGACGAAGGTTGTGCTAGAGACCCTCCGTGAGGAACAGACCGTGAACGAAATCGCAGCTAAGTATGAGCTGAGTCCCGTGATGATAAGTCGGTGGAAGGTGGAGTTTCTGGAGAGGGCCTCCACCGTGTTTGAGAAGAAGAATAATCAAGTTGATAAAGTGAGAAAGGAGTACGAGAGCAAGCAAGAGCACTTGGAGAAGCTGGTAGGCCAACTCACTGTAGAGGTCGACTGGCTCAAAAAAAATCTGGCTTTAAATGAACCGGCGGAAGCCCGAATAGCAATGGTAGAGCGCGACAATGCTGAGATAACGATTAAGCGCCAGGCCGAGTTGCTGAGTGTAAATAGAACCAGCGTCTATCGTGCT…	MEKRNRYTSEFKTKVVLETLREEQTVNEIAAKYELSPVMISRWKVEFLERASTVFEKKNNQVDKVRKEYESKQEHLEKLVGQLTVEVDWLKKNLALNEPAEARIAMVERDNAEITIKRQAELLSVNRTSVYRADKEHHESEENIQIMHRIDEIYMKHPYFGYRRMTSFLRDHGFEINRKRVRRLMKRMGLEAIYPKPNLSKRLHAKYTHPYLLRGLTIDRPNQVWGIDITYIQMGKGFMYLFNIIDWYSRKVIDYELSSTLEKGFVLKCLRRAFSRCKPEIMNSDQGSHFTNADYLELLESEGVKVSMDGKGRATDNSRTERYFRSLKYECIYLNEFEDPRALRKGIACYVQFYNQERPHRSLNEAKPDQFYAHSIEQLAS*	ATGGAAAAACGGAACCGATATACCTCAGAGTTTAAGACGAAGGTTGTGCTAGAGACCCTCCGTGAGGAACAGACCGTGAACGAAATCGCAGCTAAGTATGAGCTGAGTCCCGTGATGATAAGTCGGTGGAAGGTGGAGTTTCTGGAGAGGGCCTCCACCGTGTTTGAGAAGAAGAATAATCAAGTTGATAAAGTGAGAAAGGAGTACGAGAGCAAGCAAGAGCACTTGGAGAAGCTGGTAGGCCAACTCACTGTAGAGGTCGACTGGCTCAAAAAAAAATCTGGCTTTAAATGA------------------------------------	MEKRNRYTSEFKTKVVLETLREEQTVNEIAAKYELSPVMISRWKVEFLERASTVFEKKNNQVDKVRKEYESKQEHLEKLVGQLTVEVDWLKKKSGFK*	ATGGTAGAGCGCGACAATGCTGAGATAACGATTAAGCGCCAGGCCGAGTTGCTGAGTGTAAATAGAACCAGCGTCTATCGTGCTGACAAAGAGCATCATGAAAGCGAAGAAAACATACAGATCATGCATCGGATCGATGAAATCTATATGAAACACCCCTACTTTGGCTATCGGCGTATGACAAGCTTTCTCCGGGACCACGGATTTGAGATCAATCGAAAGCGCGTACGCCGACTTATGAAACGGATGGGACTGGAAGCGATCTATCCAAAGCCCAACCTGAGTAAGCGGCTTCACGCCAAGTATACCCACCCTTATTTGCTTCGAGGACTCACCATTGATCGTCCAAATCAGGTCTGGGGAATCGATATCACGTATATCCAGATGGGTAAGGGGTTT…	MVERDNAEITIKRQAELLSVNRTSVYRADKEHHESEENIQIMHRIDEIYMKHPYFGYRRMTSFLRDHGFEINRKRVRRLMKRMGLEAIYPKPNLSKRLHAKYTHPYLLRGLTIDRPNQVWGIDITYIQMGKGFMYLFNIIDWYSRKVIDYELSSTLEKGFVLKCLRRAFSRCKPEIMNSDQGSHFTNADYLELLESEGVKVSMDGKGRATDNSRTERYFRSLKYECIYLNEFEDPRALRKGIACYVQFYNQERPHRSLNEAKPDQFYAHSIEQLAS*		TGGAGAAGCTGGTAGGCCAACTCACTGTAGAGGTCGACTGGCTCAAAAAAAAATCTG
32	#LYVF01000205 Desulfotomaculum copahuensis	ATGTCTGTTCGCAAGAGCTATACTCCAGAATTCAAAATGAAAATTTTCCTGGAAATTATCCGAGAAGAAAAAACACTTGCCCAGCTGTCTAGCGAATATGGGGTCCACCCAACCCAGCTAAAACAATGGAAAAAAATTGCATTAGAAGGACTACCCACATTATTTACCGATGAACAAAGAGCAATCGAAAAAGTTAAAAAGGAATATGAAAAACAAAGCGCTGAACTTTATGCTCAAATTGGCCGGTTAACTACTCAACTGGACTGGCTCAAAAAAAATCTGGCATCTTGCCTCAATCGAAGTGAACGCATTGCGCTTCTCGATTGGGTGACTTCTGAAATACCCATAGTCGTTCAGGCTGATTTACTCGGTCTAAACCGGACAAGCTTGTATTATAAG…	MSVRKSYTPEFKMKIFLEIIREEKTLAQLSSEYGVHPTQLKQWKKIALEGLPTLFTDEQRAIEKVKKEYEKQSAELYAQIGRLTTQLDWLKKNLASCLNRSERIALLDWVTSEIPIVVQADLLGLNRTSLYYKPVPPSEEEIALKHRIDEIYTAHPYYGSRRITAQLKRESFLLNRKAVQRHMHEMGIAGISPGPNLSKRRLEHRTFPYLLRGVTISHPNHVWGIDITYIRLQRGWMYLVAVLDWYSRYVVSWAIDQVLEIDFVLDAVQRAFAVATPKIFNSDQGSHFTSSQYIELLNAAGVSISMDGKGRATDNIFTERLWRSLKYEEVYLHSYESPREARKRVSAYLDFYNYRRLHQSLDYKTPAEVYYQSK*	ATGTCTGTTCGCAAGAGCTATACTCCAGAATTCAAAATGAAAATTTTCCTGGAAATTATCCGAGAAGAAAAAACACTTGCCCAGCTGTCTAGCGAATATGGGGTCCACCCAACCCAGCTAAAACAATGGAAAAAAATTGCATTAGAAGGACTACCCACATTATTTACCGATGAACAAAGAGCAATCGAAAAAGTTAAAAAGGAATATGAAAAACAAAGCGCTGAACTTTATGCTCAAATTGGCCGGTTAACTACTCAACTGGACTGGCTCAAAAAAAAATCTGGCATCTTGCCTCAATCGAAGTGA------------------------	MSVRKSYTPEFKMKIFLEIIREEKTLAQLSSEYGVHPTQLKQWKKIALEGLPTLFTDEQRAIEKVKKEYEKQSAELYAQIGRLTTQLDWLKKKSGILPQSK*	CTTCTCGATTGGGTGACTTCTGAAATACCCATAGTCGTTCAGGCTGATTTACTCGGTCTAAACCGGACAAGCTTGTATTATAAGCCAGTTCCACCGTCAGAAGAAGAAATTGCGCTCAAACACCGGATAGATGAAATTTATACCGCTCACCCCTACTACGGGTCGCGAAGGATAACTGCACAATTAAAGCGAGAAAGCTTCCTGCTTAATCGTAAAGCTGTACAGCGTCACATGCATGAGATGGGTATTGCCGGCATCTCTCCCGGCCCTAATTTGAGCAAGCGGCGACTGGAACACCGGACATTTCCTTATCTGCTGAGGGGGGTTACCATTAGCCATCCCAACCACGTTTGGGGTATTGATATCACCTATATCAGACTCCAGAGGGGATGGATGTAC…	LLDWVTSEIPIVVQADLLGLNRTSLYYKPVPPSEEEIALKHRIDEIYTAHPYYGSRRITAQLKRESFLLNRKAVQRHMHEMGIAGISPGPNLSKRRLEHRTFPYLLRGVTISHPNHVWGIDITYIRLQRGWMYLVAVLDWYSRYVVSWAIDQVLEIDFVLDAVQRAFAVATPKIFNSDQGSHFTSSQYIELLNAAGVSISMDGKGRATDNIFTERLWRSLKYEEVYLHSYESPREARKRVSAYLDFYNYRRLHQSLDYKTPAEVYYQSK*	no ATG	TTTATGCTCAAATTGGCCGGTTAACTACTCAACTGGACTGGCTCAAAAAAAAATCTG
33	#NREJ01000043_Mycobacterium_abscessus_subsp._massiliense	ATGGGAGCTAGGAGAAAATTTTCACCTGAAGAAAAAGCTCAGATTGTGCTGGAAATTTTGAAGGAAGAAAAGTCCATTTCACAGCTTGCTTCAGAGCATGAGATCCATGCTAATGTCCTTAACCGGTGGAAAAATGAAGCCATTCAAAATTTCTCTCAACTGTTTGTGGATGATCGAAAAGGGATCACCAAAATGAAAAATGATTATGAACAGCAGATTAACGAACTCTACGCCGAAGTGGGAAAATTAACGACCCAATTGACGTGGCTCAAAAAAAATCTGGACTCTGAACTGAGCCGAGATGAACGTATAGCGTTGATCGAATGGGAGAATGCTGAACTTCCTCTGGCTATTCAGGCCGATCTACTAAGCCTCAATCGTTCCAGCCTGTATTACAAG…	MGARRKFSPEEKAQIVLEILKEEKSISQLASEHEIHANVLNRWKNEAIQNFSQLFVDDRKGITKMKNDYEQQINELYAEVGKLTTQLTWLKKNLDSELSRDERIALIEWENAELPLAIQADLLSLNRSSLYYKPVPPSPEEIALKHRIDQIYTDYPFMGYRRIAAMLNKDEVVVHPNTVLKYMREMGISAIYPGPNLSKRNLQHRIYPYLLRGLQITHPNHVWGIDITYIKMQRGWMYLVAIIDWYSRYVVDWQLDQSLEIGFVIEMVKRALAVNKPEILNSDQGSHFTSQKYIDILKEHEIRISMDGKGRAVDNIFTERFWRSLKYEEVYLHEYTSPRETRQGISRYMNLYNHIRPHQSLNYRTPASVYWG*	ATGGGAGCTAGGAGAAAATTTTCACCTGAAGAAAAAGCTCAGATTGTGCTGGAAATTTTGAAGGAAGAAAAGTCCATTTCACAGCTTGCTTCAGAGCATGAGATCCATGCTAATGTCCTTAACCGGTGGAAAAATGAAGCCATTCAAAATTTCTCTCAACTGTTTGTGGATGATCGAAAAGGGATCACCAAAATGAAAAATGATTATGAACAGCAGATTAACGAACTCTACGCCGAAGTGGGAAAATTAACGACCCAATTGACGTGGCTCAAAAAAAAATCTGGACTCTGA---------------------------------------	MGARRKFSPEEKAQIVLEILKEEKSISQLASEHEIHANVLNRWKNEAIQNFSQLFVDDRKGITKMKNDYEQQINELYAEVGKLTTQLTWLKKKSGL*	ATGAAAAATGATTATGAACAGCAGATTAACGAACTCTACGCCGAAGTGGGAAAATTAACGACCCAATTGACGTGGCTCAAAAAAAATCTGGACTCTGAACTGAGCCGAGATGAACGTATAGCGTTGATCGAATGGGAGAATGCTGAACTTCCTCTGGCTATTCAGGCCGATCTACTAAGCCTCAATCGTTCCAGCCTGTATTACAAGCCGGTCCCTCCCTCTCCGGAGGAAATCGCCCTCAAGCACCGGATTGATCAGATTTACACCGATTATCCGTTCATGGGTTATCGTAGAATCGCAGCGATGCTGAATAAAGACGAGGTGGTTGTTCATCCCAATACCGTTCTTAAATATATGCGGGAAATGGGGATCTCGGCCATTTATCCAGGGCCAAATCTG…	MKNDYEQQINELYAEVGKLTTQLTWLKKNLDSELSRDERIALIEWENAELPLAIQADLLSLNRSSLYYKPVPPSPEEIALKHRIDQIYTDYPFMGYRRIAAMLNKDEVVVHPNTVLKYMREMGISAIYPGPNLSKRNLQHRIYPYLLRGLQITHPNHVWGIDITYIKMQRGWMYLVAIIDWYSRYVVDWQLDQSLEIGFVIEMVKRALAVNKPEILNSDQGSHFTSQKYIDILKEHEIRISMDGKGRAVDNIFTERFWRSLKYEEVYLHEYTSPRETRQGISRYMNLYNHIRPHQSLNYRTPASVYWG*	+1	TCTACGCCGAAGTGGGAAAATTAACGACCCAATTGACGTGGCTCAAAAAAAAATCTG
34	#NZ_CP010904 Kiritimatiella glycovorans	ATGAAGAAGCCGAGACGAAATCACAGCGCGCAGTTCAAGGCGCGTATCGCGATGGAGGCGTTGCGCGGCATCAAGACCGTGGCGGAGATCGCGGCGGAAAACAACGTGCATCCGACCATGGTGACTCGATGGAAGACGGAGCTCACAGAGGGCGCAGCCGATCTCTTTGAGCGCAAGAACGCGCCGGACCTAGAAAAGCGCGGGCTGGAAAAGAACTGCGAGCGGCTGGAGCGAAAAGTAGGTCAGCTGGTGATTGAGAAGGAGTGGATGGAAAAAATGCGTCGAGTTGGGGATCGATCCGTGAGGAAGGCTCTGGTGGATCCTTCTGATGCTCAACTCTCGCTGCGGCGCCAATGTGCTCTGCTGGGCGTCAACCGGAACCGGTTGACGCCGCCGGAG…	MKKPRRNHSAQFKARIAMEALRGIKTVAEIAAENNVHPTMVTRWKTELTEGAADLFERKNAPDLEKRGLEKNCERLERKVGQLVIEKEWMEKMRRVGDRSVRKALVDPSDAQLSLRRQCALLGVNRNRLTPPEPRATITDLRIMRMLDELHLRFPTFGTRGLRRLLKREQGLNVGRKRLRRLMRLAHISALRPRPRTSAPGKGHRIYPYLLRGVDVTRPNQVWCADITYIPMPRGYCYLVAVMDWYSRKVLGWELSTTMDTAFCLRAFRSAVATAGRAPEIMNTDQGSQFTSTDWIREMKQHEGLKISMDGTGRWVDNVFIERLWWSLKYEDVYLKSYETPRETGRGAGAWLERYNAERPHSSIGDRTPDEAYFGMETESKCRAA*	ATGAAGAAGCCGAGACGAAATCACAGCGCGCAGTTCAAGGCGCGTATCGCGATGGAGGCGTTGCGCGGCATCAAGACCGTGGCGGAGATCGCGGCGGAAAACAACGTGCATCCGACCATGGTGACTCGATGGAAGACGGAGCTCACAGAGGGCGCAGCCGATCTCTTTGAGCGCAAGAACGCGCCGGACCTAGAAAAGCGCGGGCTGGAAAAGAACTGCGAGCGGCTGGAGCGAAAAGTAGGTCAGCTGGTGATTGAGAAGGAGTGGATGGAAAAAAATGCGTCGAGTTGGGGATCGATCCGTGAGGAAGGCTCTGGTGGATCCTTCTGA	MKKPRRNHSAQFKARIAMEALRGIKTVAEIAAENNVHPTMVTRWKTELTEGAADLFERKNAPDLEKRGLEKNCERLERKVGQLVIEKEWMEKNASSWGSIREEGSGGSF*	ATGGAAAAAATGCGTCGAGTTGGGGATCGATCCGTGAGGAAGGCTCTGGTGGATCCTTCTGATGCTCAACTCTCGCTGCGGCGCCAATGTGCTCTGCTGGGCGTCAACCGGAACCGGTTGACGCCGCCGGAGCCCAGGGCGACGATCACGGACTTACGGATTATGAGGATGCTCGACGAACTTCATCTGCGTTTCCCGACGTTCGGGACGCGGGGGCTGCGCCGATTACTCAAGCGCGAACAGGGGCTGAACGTGGGGCGAAAGCGGCTTCGCCGGCTGATGAGGCTCGCGCATATCTCGGCTCTCCGCCCGCGGCCGCGGACCAGCGCACCGGGCAAGGGGCATCGCATCTATCCGTATTTGCTGCGTGGAGTGGATGTTACGCGGCCGAATCAGGTC…	MEKMRRVGDRSVRKALVDPSDAQLSLRRQCALLGVNRNRLTPPEPRATITDLRIMRMLDELHLRFPTFGTRGLRRLLKREQGLNVGRKRLRRLMRLAHISALRPRPRTSAPGKGHRIYPYLLRGVDVTRPNQVWCADITYIPMPRGYCYLVAVMDWYSRKVLGWELSTTMDTAFCLRAFRSAVATAGRAPEIMNTDQGSQFTSTDWIREMKQHEGLKISMDGTGRWVDNVFIERLWWSLKYEDVYLKSYETPRETGRGAGAWLERYNAERPHSSIGDRTPDEAYFGMETESKCRAA*	+1	TGGAGCGAAAAGTAGGTCAGCTGGTGATTGAGAAGGAGTGGATGGAAAAAAATGCGT

## Sheet: Table S4
Table S4. The nucleotide sequences encoding the IS1447-like OrfAB proteins for phylogenetic analyses.
No.	IS1447-like OrfAB containing strains	OrfAB_nt	accession No.	range
1	Bacillus methanolicus PB1	ATGAAAAGAAAACGATATACACCAGAGTTTAAATCCCAGATCGTGCTAGAGGTCCTAAAAGAAGAAAAAACTATGAGTGAAATTGCTTCCTCTCATGGAATCCATGTGAATCAGATTCGGCAATGGAGGAATGCGTTTCTTGAACAAATGCCCCAGTTGTTTGCGAAAGAAAATAAGAAAGTAGATCAAATGAAGGCTGACTATGAACAACAAATTGAAAACCTTTATGCCGAAGTCGGTCGTTTAACCACGCAATTGTCGTGGCTTAAAAAAAATCTGGCCTTAAGGAGTAGGGCAGAACGTATTGACATGATTGATTGGGACGATGCAGAACTCCCTATTGCCACCCAGGCTGAATTGCTCGGACTCAATCGGTCCAGCTTGTATTATAAGCCTGTG…	AFEU01000003	258 to 1371
2	Sphingobium_sp._AP49	ATGGAAAAGAGAAAACATTTTACACCTGAACAAAAAGCAAAAATAGTGATTGAGGTCATCAAGGGAGAAAGAACGCTGAATGAGATTGCTGCAGAATATGGAATTCATCCAAACCTGTTAAGTCGCTGGAAGACTGAATTCATAAGCAATGCGGGCAGAGTATTCAGCAAGGAAACTGATGAAGTAGAGAAGGTCAAACAGTCGTATGAAAAGGAGAAGGACGAACTGCTTAAGCAAATTGGTCAACTATCATATGAGGTTGCCTGGCTTAAAAAAAATCTGGCCTCCTCTAAATCCCGAGAAGACCGCATGAAAATGATTGATAGAAATGAGAAGAAACTCAGCATAACAAGGCAAGCAGAATTATTGAGCTTAAACCGTACGAGCGTTTACTACAAG…	AJVL01000080.1	192 to 1344
3	Polaromonas_sp._CF318	ATGGAAAAGAGAAAACATTTTACACCTGAACAAAAAGCAAAAATAGTGATTGAGGTCATCAAGGGAGAAAGAACGCTGAATGAGATTGCTGCAGAATATGGAATTCATCCAAACCTGTTAAGTCGCTGGAAGACTGAATTCATAAGCAATGCGGGCAGAGTATTCAGCAAGGAAACTGATGAAGTAGAGAAGGTCAAACAGTCGTATGAAAAGGAGAAGGACGAACTGCTTAAGCAAATTGGTCAACTATCATATGAGGTTGCCTGGCTTAAAAAAAATCTGGCCTCCTCTAAATCCCGAGAAGACCGCATGAAAATGATTGATAGAAATGAGAAGAAACTCAGCATAACAAGGCAAGCAGAATTATTGAGCTTAAACCGTACGAGCGTTTACTACAAG…	AKIV01000036.1	3 to 1038
4	Ruminiclostridium_thermocellum_DSM_1313	ATGGAAAAGAGAAAACATTTTACACCTGAACAAAAAGCAAAAATAGTGATTGAGGTCATCAAGGGAGAAAGAACGCTGAATGAGATTGCTGCAGAATATGGAATTCATCCAAACCTGTTAAGTCGCTGGAAGACTGAATTCATAAGCAATGCGGGCAGAGTATTCAGCAAGGAAACTGATGAAGTAGAGAAGGTCAAACAGTCGTATGAAAAGGAGAAGGACGAACTGCTTAAGCAAATTGGTCAACTATCATATGAGGTTGCCTGGCTTAAAAAAAATCTGGCCTCCTCTAAATCCCGAGAAGACCGCATGAAAATGATTGATAGAAATGAGAAGAAACTCAGCATAACAAGGCAAGCAGAATTATTGAGCTTAAACCGTACGAGCGTTTACTACAAG…	CP002416.1	888113 to 889264
5	Syntrophomonas wolfei subsp. wolfei str. Goettingen G311	ATGAGAAAAAAATATACTGATGAATTCAAAGCCCAGATTGTTCTGGAAATATTCAAAGAAGAAAAAAGCGTTACCCAATTAGCATCTGAACATGGGATACATCCCACCCAATTAACCCGTTGGAAGAACGAGGCCATACAAAACTTGCCCAGTCTCTTTACTGATGACCGCAAGGGTGTACAAGCTCTGAAAAAGACCTATGAATCCAAAATTGATGAGCTCTATGCCGAAGTCGGTCGGCTTACCACGCAGAATACGTGGCTTAAAAAAAATCTGGCCTCCGCGTTGACGAGAAGTGAACGTAATGCGTTGGTAGATTGGGATAACCCAGAACTTCCTATCAAGACCCAGGCCGAACTCCTAAGCCTAAATAGAACCAGTCTCTACTACAAGCCGGTT…	CP000448	1129130 to 1130327
6	Geobacter_lovleyi_SZ_plasmid_pGLOV01	ATGATGGCGACCATGCGAACAAAGCGGAGTCCTGAGTTCAAGGCCAAGATAGCCTTGGCGGCTTTACGTGGCGACAAGACGATAAACGAGCTTGCCACCCTCTACAGTGTACACCCGAATCAGATCACGGCCTGGAAGCGTCAGGCCCAGGAACATCTGGTTGCGGTCTTTGACAGTAAGAAAGCCAAATCCTCCAAGGCTGATGAAAAGCTGCAGGAGGAACTCTATCGCCAGATAGGCCAGCTCAAGGTTGAACTTGACTGGCTCAAAAAAAATCTGGCTTGTAGCACCGCCCGCAAGCGTGAGCTGATCGACTGGCGTCATCCAACGATCAGTATTGCCCGGCAGTGTGAGCTGCTTGGAGTAAGCCGCTCTTGCCTATACTATCATCCGGTTCCG…	CP001090	15985 to 17158
7	Clostridium cellulolyticum H10	ATGAAAAAGAGAAGAACTTTTACCCCTGAACAGAAAACCAAAATAGTCCTCGAAGTCTTAAAAGAGGCACAAACATTGACAGAGATCGCTGCTAAGTACGAAATCCAACCAAATCAGCTTACGCGTTGGAAATCTGAGTTCATAAAGAATGCCAACCGTGATTTCAGTGATGATGCTGATGAAACCGAACAATTGAAGCAGGTACATGAAGCTCAGATTGACGAGCTTCACAGGCAAATAGGTCAGTTAACCGTAGAGCGTAACTGGCTCAAAAAAAATCTGAACAATTCGGCCTCCCGACAGAGCCGCCAAAGCATGGTGGATAAAAAACATAAAAAGCTGACCATTACTCGACAGTGCCAGTTGCTAGGGCTTAATCGGAGTACGCTTTACTATCAG…	CP001348	955171 to 956320
8	Sediminispirochaeta_smaragdinae_DSM_11293	GTGTCCAAGAGAAGAAGAAAATTTACCAGTGAACAAAAGTTCCAGATTGTAATAGAAGCAATCAAAGGCGAACGGCAAATTTCTGAAATCGCAGCGCAGTATCAGGTTCATCCCAACCAGATCAGCAACTGGAAGAAGCAATTTCTTGAAAAGGGAGCAACTGTTTTTAATACAAAGGCAGATGATTCCAAGAAGATTCTGGAAGAAACACAGGAAGATCTTTTCAAGAAAATTGGCCAGCAGCAATACGAGATCGAGTGGTTAAAAAAACTTGAAACTTGTGGAGTCCTGGAGAAAAGAGAAATGATATCACCTGATGAAAAGCTATCGATATCACGGCAGTGCAAGCTGGTGTCTCTGAATCGCAGCTCCCTCTATTACAAGAGCATGCCTGTTAAA…	CP002116	128879 to 129998
9	Desulfotomaculum kuznetsovii DSM 6115	ATGTCTGTTCGTAAACAATATTCGCCGGAATTCAAAAGCAAGATCGTACTGGAAATTCTCAAAGAAGAAAAAACCCTCTCTCAGCTATCATCGGAATACGGGGTCCATACCACTCAGTTAAAGAATTGGAAAAAAGAAGTACTCGAAAACCTGCCCCAACTTTTTGATAAAAGAAATATAGAAGCCATGAAAAAAGATTACGAAAAGCAAATCCAGGACTTGTATGCCGAGATTGGTCGTCTGACCACACAACTGTCCTGGTTGAAAAAAAATCTGGCATCCAGCATGACCCGTGAGCAACGCATGGCACTGGTCGAATGGGATAACCCGGAAATTCCCATTGCAACACAGGCCAGACTTTTGAGCCTTAATCGCACAAGCCTTTACTACAAGCCTGTG…	CP002770	2199705 to 2200890
10	Clostridium_clariflavum_DSM_19732	ATGAAAACGAGAAGAAAGTTTACACCAGAAGAAAAAGCAAAAATAGTGATTGAGGTCTTAAGGGAAGAAAAGACGCTGAATGAGATAGCTGCCGAATATGAAATTCATCCTAATCAGCTAAGTCGCTGGAAGGCAGAATTTATAAGCAATGCAGGCAGAGTTTTCAGTAAGGAAACTGATGAAGTAGAGAAGGTCAAACAGTCGTATGAGAAGGAGAAGGACGAACTGCTTAAGCAAATTGGCCAACTTTCATATGAAGTTGCCTGGCTTAAAAAAAATCTGGCCGACTCTAAGTCCCGGGAAGACCGCATGAAGATGATTGAGAGAGAAGAAAAGAAATTAAGCATAAAAAGGCAAGCTGAACTGTTAGGTATTAATCGTACAAGCCTTTACTACAAG…	CP003065.1	613511 to 614663
11	Thermacetogenium phaeum DSM 12270	ATGTCTGTTCGTAAACAATATTCGCCGGAATTCAAAAGCAAGATCGTGCTGGAAATTCTCAAAGAAGAGAAAACCCTCTCACAGCTATCATCGGAATACGGAGTCCATACCACTCAGTTAAAGAATTGGAAAAAAGAAGCGCTCGAAAACCTGCCCCAACTTTTTGATAAAAGAAATATAGAGGCCATGAAAAAAGACTACGAAAAGCAGATCCAGGACTTGTACGCTGAGATTGGCCGTCTGACCACACAACTGTCCTGGTTGAAAAAAAATCTGGCATCCACCATGACCCGTGAGCAACGCATAGCCCTGGTCGAGTGGGATAACCCGGAAATTCCCATTGCAACACAGGCCAGACTTTTGAGCCTTAATCGCACAAGCCTTTATTACAAGCCTGTG…	CP003732	1243951 to 1245013
12	Clostridium_stercorarium_subsp._stercorarium_DSM_8532	ATGGAAAAGAGAAGAAATTTTACACCGGAAGAAAAAGCAAAAATAGTGATTGAGGTCTTAAGGGAAGAAAAAACGCTGAATGAGATTGCTGCCGAATATGAAATACATCCGAATCAGCTAAGCCGCTGGAAGGCAGAATTCATAAGCAATGCAGGCAGGGTATTCAGCAAGGAAACCGATGAAGTAGAGAAAGTCAAGCAGGCGTATGAAAAGGAGAAGGACGAACTGCTTAAGCAAATTGGTCAACTCTCATATGAGGTTAACTGGCTTAAAAAAAATCTGGCCGACTCTAAGTCCCGTGAAGACCGCATGAAGATGATTGACAGAGAAGAGAAGAAACTCAGTATAACCAAGCAAGCCGAACTGTTGAGCATAAATCGTACAAGCCTTTACTACAAG…	CP003992.2	2316164 to 2317316
13	Thermoanaerobacter kivui strain DSM 2030	ATGAATAAGAGAAGAAATTTTACACCAGAACAAAAAGCAAAAATTGTATTAGATGTATTACGAGAAGAAAAAACGCTTAATGAAATTGCTGCTGAATATGAAATACATCCGAATATGATTAGTCGCTGGAAAGCAGAATTTGTCAATAATGCAGCAAAGGTATTTGCCAAAGAAACCGACGAGTTAGAAAAGGTCAAAAAATCATATGAAAAGGAGAAGGAGGAATTATTGAAACAAATAGGGCAGCTCTCTTATGAGAATGCCTGGCTTAAAAAAAATCTGGCCAATTCTAAATCTCGTGAGGAACGCATGAAAATGATTGATAGGGGTGATAAAAAGCTTAGTATTAGCAGACAGGCTGAGCTCTTAAGCATTAATCGCACAAGTCTTTATTACAAG…	CP009170	686696 to 687848
14	Aeribacillus pallidus	ATGAAAAAAAGAAACCGATATACCGCAGAATTTAAAGCTAAGATGGTTCTTGAGGTGTTGCGTGAAGAGCAAACCGTCAATGAAATAGCCGCCAAATATGAATTAAGCCCAGTCATGGTCAGTCGTTGGAAAGCAGAATTTCTAGAACGATCCTCGATGGTCTTTGAAAAAGGCTCAAGCGAAGTGGATAAAATCCGTAAAGAATATGAGGCCAAACAAGAAAATTTAGAGAAATTGGTAGGTCAGTTAACGGTTGAAGTTGACTGGCTGAAAAAAAATCTGGGCTCAAATAAGTCTGTTGACGAACGAAAGGCTATGGTCGAATTCAATCACCCATCGATCAGCATCAAGCGTCAGGCACAGTTATTAGGTATTCATCGTACTAGCGTGTATCGCCAA…	CP017703	1805805 to 1806951
15	Herbinix hemicellulosilytica	ATGGAAAAGAGAAGAAATTTTACACCGGAAGAAAAAGCAAAAATAGTGATTGAGGTCTTAAGGGAAGAAAGAACGCTGAATGAGATTGCTGCCGAATATGAAATACATCCGAACCAGCTAAGTCGCTGGAAGGCAGAATTCATAAGCAATGCAGGCAGAGTTTTCAGCAAGGAAACTGATGAAGTAGAGAAGGTCAAACAGTCGTATGAAAAGGAGAAGGACGAACTGTTTAAGCAAATTGGACAACTTTCATATGAGGTTGCCTGGCTTAAAAAAAATCTGGCCGACTCTAAGTCCCGTGAAGACCGCATGAAGATGATTGACAGAGAAGAAAAGAAACTGAGCATCACAAAGCAAGCCGAACTGTTGGGAATTAACCGTACAAGCCTTTACTACAAG…	CVTD020000024	22814 to 23966
16	Moorella thermoacetica	ATGTCTGTTCGGAAAAGCTACTCACCAGAATTCAAAGCCAAAGTGGTGCTGGAAATTCTTAAAGAGGAAAAATCCATCTCGGAACTCTCATCTGAACACGGGGTACATCCAACCCAGCTCAATCGGTGGACGGCCCTGGCTATTAAAGAACTGCCGAGCCTGTTTACTGATAGGCATAATGAAGTCGCAGCTCTTAAGGCTGATTATGAGAAGCAGCTCCAGGAGCTGTATGCCGAAGTAGGAAGGCTGACCACCCAATTGGCCTGGTTGAAAAAAAATCTGGTGTCTGACCTGACCCGGGCTGAACGCGTGGCCCTGGTCGAATGGGATAATCCCGAAATACCCATCATGGCCCAGGCGGAACTCTTGGGGCTCAACCGCACCAGCCTCTATTACAAA…	DF238847	52 to 1210
17	Sporolituus thermophilus DSM 23256	ATGAACAAGAGAAATCAGTATTCAGCCGAATTTAAAACCAAAGTCGTTCTGGAAGCCCTCCGGGAGGAGGGAACTGTGAACGAGATCGCTGCCCGGCATGGAGTGAATCCTGTCATGGTCAGTCGCTGGAAAGCCGAATTCCTGGAGCGAGCTGCAGAGGTGTTTAAGAAAGGTCCCTCAACTGCCGAAAAGGAATTGGAAAGCGAAAGAGAACGGGTAGCACAACTGGAACGCAAAATCGGTCAGCTGACCTATGAGGTCGACTGGCTAAAAAAAAATCTGACGAAATCCTCAATCGCAAGCGACCGTAAGGCCTTTGTAGAACTCGATAATACAAACATCACCGTGAAGCGCCAGGCGGAGCTTCTTGAAATCAACCGGACCAGCGTCTACCGCAAA…	FNBU01000002	136819 to 138106
18	Paenibacillus naphthalenovorans	ATGGAAAAACGGAACCGATATACCTCAGAGTTTAAGACAAAAGTTGTGCTGGAGGTCCTCCGGGAGGAGCAGACCGTCAACGAGATTGCTGCCAAGTACGAAGTAAGCCCGGTTATGGTTAGCCGATGGAAAGCTGAATTTCTTGAGCGTGCTTCTGTCGTCTTTGAGAAGAAGACAAGTGAAGTCGACAAACTGAAGAAAGAGTACGAGAGCAAGCAAGAGCATCTAGAGAAGCTGGTTGGCCAACTCACGGTAGAGGTCGACTGGCTGAAAAAAAATCTGGCCTCAAATGAACCGCTCGAAGCTCGAAAAGCCATGGTGGAGCGTGATAACAATGAAATTACCATTAAGCGCCAGGCCGATCTGCTGAACGTGAACAGGACAAGCGTTTATCGCCTT…	FNDY01000047	23662 to 24808
19	Chlamydia abortus	ATGGCAACGATGAGGAGAAAGTTCACACCAGAGCAAAAAGCACAAATCGTACTGGAAATTTTGAAGGAGGATAAGTCAATTTCGCAGCTGTCCTCCGAGCATGGAATCCATGCGAATGTCCTCCAGAGGTGGAAAACGGAAGCGATCCAGAACTTGCATCAGCTGTTCGTAGATGATCGCAAAGGCATCACGAAAATGAAAAATGATTATGAACAGCAGATCAACGAACTCTATGCCGAAGTCGGAAAATTGTCCACTCAATTGGCGTGGATCAAAAAAAATCTGGCTATGGACCAAACTCGTGAACAGCGATTGGCCATGTTGGATTGGCAAAGCACAGAGCTGCCTCTAACCGTACAGGCGGATATCCTCAGCCTCAATCGTTCCAGCCTGTATTAC…	FQTM01000125	7116 to 8238
20	Dethiosulfatibacter aminovorans DSM 17477	ATGAAAAAGAGAAGAAACTTTACCCCAGAACAGAAAACCAAGATTGTCCTCGAAGTATTGAGAGAGGAACAGACGCTTGTGGAGATTGCCGCTAAGTATGAAGTTCAACCAAATCAGTTAACTCGTTGGAAAACCGAATTTCTTAAGAATGCATCAAGAGCCTTCAGCAAGGATAAAGATGAGTCTGAAAAACTGCAGAAGGAGCATGAAAAAGAAGTTGATGAACTTCATAGACAACTTGGTCAATTGACGTGTGAGGTCAATTGGCTCAAAAAAAATCTAAACAATTCGGTCTCCCGACAGAATCGCCAAAAAATGATAAGTAAACATCCTAAATTGACGATAACCAGGCAGTGTCAACTGCTTGATATCAATAGAAGCACACTCTACTACATACCT…	FQZL01000051	197 to 1346
21	Paenibacillus darwinianus	ATGGCAACGATGAGACGGAAGTTTACACCCGAACAAAAAGCACACATTGTACTGGAAATTTTGAAGGAGGATAAGTCGATTTCACAGCTGTCATCCGAACACGGCATCCATGCGAATGTCCTCCAGCGGTGGAAATCGGAAGCCGTTCAGAACCTGCATCAGCTGTTCATCGATGATCGCAAAGGCATCACGAAAATGAAAAATGAATATGAACAGCAGATTAATGAACTCTACGCCGAAGTCGGAAAGTTGTCCACTCAACTGGCGTGGATTAAAAAAAATCTGGCTACGGATCAGACGCGTGAACAGCGTCTGGCCATGCTGGATTGGCAAAGCACAGAGCTCCCCCTGACCGCGCAGGCGGACATTCTCAGCCTCAATCGCTCCCACCTCTACTAC…	JFHU01000162	10824 to 11946
22	Bacillus azotoformans	ATGAAAAGAAAACGATATACACCAGAATTTAAATCTCAAATCGTGCTAGAAGTCCTAAAGGAAGAAAAAACCATGAATGAAATCGCTTCATCTCATGGAATTCACGTCAATCAAATTCGACAATGGAGGAATGCATTTCTTGAACAAATGCCCCTGATCTTCGCTAAAGACAATAAAAAGGCGGATCAAATGAAGGCTGAATACGAAGACCAAATTGAAAACCTATACGCCGAGGTCGGCCGTTTAACCACGCAATTGTCGTGGCTTAAAAAAAATCTGGAATCAAGGAGTAGGGCCGAACGCATTCAAATGATTGATTGGGATGATAAAGAACTGCCAATCACGACTCAGGCTGAGTTGCTTGGTCTCAGTCGTAGTAGCTTGTATTATAAGCCTGTA…	JJRY01000015	243 to 1371
23	Bacillaceae bacterium MTCC 10057	ATGAAACAAAAAAGGAAACGATATTCACCAGAATTTAAAGCACAAGTTGTATTGGAAATTCTTAAGGAAGAGAAGTCTTTAACTGAGCTGTCCTCTGAATATGGGATTCATGTTAATCAGCTGCGGAAATGGAAAACACAATTTCTAGAACAAATGCCGCAACTGTTTCAAAAGCAGAACAAGGATCAAGAAAAGATGAAAGCTGATTATGAAGAACAAATTGAAAATCTATACGCTGAAGTAGGCCGATTAACCACGCAATTGTCGTGGCTCAAAAAAAATCTGGCATCTACCACAACTAGGCAAGAACGTGTGAATATGATCGAATGGCAAGACTCAGAATTATCCATTACAAAACAGGCAGAGCTATTAAGCCTTAACCGTTCAAGCCTTTATTAT…	JWIQ02000156	63 to 1185
24	Candidatus_Arcanobacter_lacustris	ATGACTAAAAGGGCTAAACAATATAGTAGTGAAGAAAAAACCAAAGTAGCTATAGAAGCCATTAAGGCTGAATTAACTATAGCACAAATTAGTAGCAAATACGGCGTTCATGCAACCCAAATCAATAAATGGAAGCAAGAGGCTTTACAGTCGATGGTTGCAGGATTTAAGAGTAAGAGCAAGGCTCCAGATAATACAAAGGATGAATTAATAAAAAACTTATATGAACAAATTGGACAATTAACAGTTGAGAGAGACTGGATTAAAAAAAATCTAGCTTGTTTGTCGTATAAGGAAAAGAAACAAATGATTGATGATAATAACAGCAAAATCAGTATATCTAGGCAATGTGAACTGCTAGATTTAAGCCGCTCTAGTTACTATTTTAAAGAAAAAGAT…	JYHA01000106	77 to 1214
25	Brevibacillus reuszeri strain DSM 9887	ATGGAAAAACGGAACCGATATACCCCAGAGTTCAAGACAAAGGTCGTGCTTGAGGTGCTACAGGAAGAGCAGACCGTGAATGAAATTGCTGCAAAGTATGAGCTCAGTCCAGTGATGATCAGTCGGTGGAAAGCCGAGTTTATTGAACGGGCTTCAATGGTGTTTGAGAAGAAGACCAGCGAAGTGGACAAGATGAAAAAGGAGTACGAAAGCAAGCAAGAACACCTAGAGAAGCTGGTTGGCCAACTCACTGTGGAGGTCGACTGGCTCAAAAAAAATCTGGTCTTAAATGAACCCATGGAAGAACGCAAGGCCATGATTGAGCGGGATCATCCGGTCATTACTATCAAACGTCAGGCTGTCTTGCTCAGTGTCAATCGTACAAGCGTCTACCGTCCT…	LGIQ01000010.1	58 to 1204
26	Clostridium ljungdahlii	ATGGTGAATCACATGAGAAAAAATTATAGTTCTGAATTCAAAGCAAAATTAGTATTAGAAGTACTTCGTGGGGAGCATACTTTAAGCGAGATAGCTTCTGAAAATGAAGTCCATCCCAATATGCTTACACGCTGGAAAACAGAGGCTATGAAGAATTTTTCTCAGCTTTTTGAAAAAGAAGCTTCTAAAACAAAGCAGATGCAGAAGAATTATGAAAATAAAATTGATGAACTTTATAAGCAAATTGGTAAGCTTACCACTCAAAATGAGTGGATGAAAAAAAATCTGGTCTCTAATTTTAGCCGCAGTGAGCGCATTTCCATGATCGATTTTGACAAAAGGGAACTTCCAGTTTCTGTACAGGTTAGTCTACTTGGAATCAACAGAACATCCCTATAT…	LITT01000004	120080 to 121211
27	Brevibacillus parabrevis	ATGGAAAAACGGAACCGATATACCTCAGAGTTTAAGACGAAGGTTGTGCTAGAGACCCTCCGTGAGGAACAGACCGTGAACGAAATCGCAGCTAAGTATGAGCTGAGTCCCGTGATGATAAGTCGGTGGAAGGTGGAGTTTCTGGAGAGGGCCTCCACCGTGTTTGAGAAGAAGAATAATCAAGTTGATAAAGTGAGAAAGGAGTACGAGAGCAAGCAAGAGCACTTGGAGAAGCTGGTAGGCCAACTCACTGTAGAGGTCGACTGGCTCAAAAAAAATCTGGCTTTAAATGAACCGGCGGAAGCCCGAATAGCAATGGTAGAGCGCGACAATGCTGAGATAACGATTAAGCGCCAGGCCGAGTTGCTGAGTGTAAATAGAACCAGCGTCTATCGTGCT…	LQQV01000035.1	208860 to 210006
28	Desulfotomaculum copahuensis	ATGTCTGTTCGCAAGAGCTATACTCCAGAATTCAAAATGAAAATTTTCCTGGAAATTATCCGAGAAGAAAAAACACTTGCCCAGCTGTCTAGCGAATATGGGGTCCACCCAACCCAGCTAAAACAATGGAAAAAAATTGCATTAGAAGGACTACCCACATTATTTACCGATGAACAAAGAGCAATCGAAAAAGTTAAAAAGGAATATGAAAAACAAAGCGCTGAACTTTATGCTCAAATTGGCCGGTTAACTACTCAACTGGACTGGCTCAAAAAAAATCTGGCATCTTGCCTCAATCGAAGTGAACGCATTGCGCTTCTCGATTGGGTGACTTCTGAAATACCCATAGTCGTTCAGGCTGATTTACTCGGTCTAAACCGGACAAGCTTGTATTATAAG…	LYVF01000205	157 to 1282
29	Mycobacterium_abscessus_subsp._massiliense	ATGGGAGCTAGGAGAAAATTTTCACCTGAAGAAAAAGCTCAGATTGTGCTGGAAATTTTGAAGGAAGAAAAGTCCATTTCACAGCTTGCTTCAGAGCATGAGATCCATGCTAATGTCCTTAACCGGTGGAAAAATGAAGCCATTCAAAATTTCTCTCAACTGTTTGTGGATGATCGAAAAGGGATCACCAAAATGAAAAATGATTATGAACAGCAGATTAACGAACTCTACGCCGAAGTGGGAAAATTAACGACCCAATTGACGTGGCTCAAAAAAAATCTGGACTCTGAACTGAGCCGAGATGAACGTATAGCGTTGATCGAATGGGAGAATGCTGAACTTCCTCTGGCTATTCAGGCCGATCTACTAAGCCTCAATCGTTCCAGCCTGTATTACAAG…	NREJ01000043	1474 to 2593
30	Cyanothece sp. ATCC 51142 ISCysp23	atgctgctcctaaactatcaacaacaagagaaaaaaatgcagcgtaaaagatatagtgcagagtttaaagctaaaattgctctagaagccataaaagggcttaaaactgtcaatgaaattgcaggagagtttggggtgcatcctacccaaattcaacaatggaaaaagcaacttcttgaacgattaccagacatctttagtcaaaaacaagagaaacgaaaaaaacaagatgaagagctaacagcccaattatatcaacaaatcggtcaactcaaagtagagcttgattgggtgaaaaaaaagctggactgctcggtaagtgataaacggacactaatcgaacccgaacattcacagattaatctgtctcgccagtgtgaattactgggattagcacgt…	CP000807	400795 to 401935
31	Thermoanaerobacter wiegelii*	ATGAATAAGAGAAGAAATTTTACACCAGAACAAAAAGCCAAAATTGTATTAGAGGCATTACGAGAAGAAAAAACGCTTAATGAAATCGCTGCTGAATATGAAATACATCCGAATATGATTAGTCGCTGGAAAGCAGAATTTATCAATAATGCAGCAAAGGTATTTAGCAAAGAAACCGACGAGTTAGAAAAGGTCAAAAGATCATATGAAAAGGAGAAGGAGGAATTATTAAAACAAATAGGGCAGCTCTCTTATGAGAATGCCTGGCTTAAAAAAAATCTGGCCAATTCTAAATCTCGTGAGGAACGCATGAAAATGATTGATAGGGGTGATAAAAAGCTTAGTATCAGCAGACAGGCTGAGCTCTTAGGCATTAATCGTACAAGCCTTTATTACAAG…	CP002991.1	1985691 to 1986842
32	Denitrovibrio acetiphilus	ATGAGTAAGAAGAGACGGCAGTTTTCTGCCGAGCAGAAGACTAAGATCGTGCTTGAAGTCCTTCAGAGTGATTCGACTCTGAATCAGATTGCCAGCAAATATGAAATATCCCCCAACGTGATCCAGAACTGGAAGAAACAGTTTCTTGAGAACGCTTCTATCGCTATGGAGCCTTCTAAAGTCGTTAAAGAATATAAAGCTGAAATAGATGAGAAAGATAAAGAAATAGAAGTTCTGCATAAAGCTCTCGGTAAAGCGACCATTGAGCTGGAGTTTGTGCAAAAAAAGCTCGTCAGCTTGGGCTCATCAAATAAGAGTCTTGTGGAACCTGAGCTGGAAGACATTAATATCGCAAGGCAGTGTGCCCTTTTAGAAGTAAACAGAAGCACATTTTACTAT…	NC_013943	699191 to 700360
33	Sediminispirochaeta bajacaliforniensis	GTGTCCAAGCGAAGAAGAAAATTTACCAGTGAACAAAAGTTCCAGATTGTAATAGAAGCAATCAAAGGCGAACGGCAAATCTCTGAAATCGCCGCACAGTATCAGGTTCATCCCAACCAGATCAGCAACTGGAAGAAGCAATTTCTTGAAAAGGGAGCAACTGTTTTTACTACAAAGGCAGATGATTCCAAGAAGATTCTGGAAGAAACACAGGAAGATCTTTTCAAGAAAATTGGCCAGCAGCAATACGAGATCGAGTGGTTAAAAAAACTTGAAACTTGTGGAGTCCTGGAGAAAAGAGAAATGATATCACCTGATGAAAAGCTATCGATATCACGGCAGTGCAAGCTGGTGTCTCTGAATCGCAGCTCCCTCTATTACAAGAGCATGCCTGTTAAA…	NZ_KB899408	2068 to 3186
34	Chitinophaga sancti	ATGTCAAAACTTAAAAAAACCGCAAAGAAAAGTTACGATCCAGTATTCAAGGCCACAGTCGCTCTGGAAGCCCTTTCCCTGCTATCTACAGCCGAAGCAGTTGCAAAGCATCACGGCGTTAACAAAACACAGGTAAATCTATGGCGCAACATTATCAAAGAGCAGGCACACACCCTTTTCGTCAAGGGCAGAGTGGATGTCTATGACGATAAACAAGCTATCATAGATGAGCAACAACAGTTGATCGGTCAGCAGGCGCTGGAGATCAACACACTTAAAAAAAATACGGTGATACCCCCAAAGCATCGACTGGCGCTGATCGACTGCAATCATCCAACACTATCTATCGTTGCACAATGCAGACTATTTTCAATACATCGCAGTGCTGTGTATTATAAG…	NZ_FPIZ01000046	13322 to 14566
35	Algoriphagus alkaliphilus	ATGAAGAAGCAAACACGACGAAAATTCACTCCCGAATTCAAGGCAAAAGTAGCCTTAGAAGCAGTCAAGAATCAACAAACCCTAGCAGAGCTTGGGCTCAAGTTTGAGCTGAGTCCTGTAATCATCTCCAAATGGAAAGGCGAATTTCTTGAAAACATGTCCAGTGTTTTTGAAAAAGGCATGAAAAATGAAGAAGAACAAGGCCCAGATGTGGACGAGCTATACGCTCAGATCGGCAAACTTAAAAGTCGAGAACGAGTTTTTAAAAAAAAGTTGCAAGAAACTGGGGATATGAAAGGGCGCATCAACCTGATCGAACCTCATTCAGGTACCTTATCTATTCGAGCGCAATGCAGTGTGCTGGGTGTCTCCAGAAGCAATTTGTACTACAAACCAAAA…	NZ_FMXE01000016	2643 to 3773
36	Fimbriiglobus ruber	ATGGCGAGGAAGCGTCGGGTTTTGAGTTCGCAATTCAAGGCGAAGGTGGCAATGGCCGCGGCCAAGGAAGACAAGACGCTGTCGGCGTTGGCGAGCAAATTCGCGGTCCACAGCAACCAGGTTTCGGCGTGGAAGAAGACGCTGGTCGAGCGGGTCGCGGAACTGTTTGAAGACGGTCGGATGAAGACGGAATCGGGGCCGAGTACCGACGACTGGTTCGCGCAAATCGGCCGTCTCCAGGTCGAACTCGAGTGGCTCAAAAAAAAGGCGAGTCTGCCGGTTGAGGCTCGGCGTGGGTGGGTTGAATTCGACGATGCGCCGCTCAGCGTGCGTCGACAGTGCGAACTTCTGGGGTTGGGGCGATCGAGTTGCTACTACGAGGCGGTGCCGGAATCGGAG…	NZ_NIDE01000014	576200 to 577321
37	Cyanobium gracile	ATGAGCAAACGCCGCACCCATAGCCCCGAGTTCAAGGCCAAGGTCGCCATGGAGGCGATCAGTGGCCGCAAGACGCTCCAGGAGATCGCCGCTGATCATTCGGTGCACCCGATCCAGGTGAGCCAGTGGAAGAAGCAGCTGCTGAAGGGTGCCAGCGACTTGTTCACGCGGGGCAAGAAGACGCAGGCCAAAGACGAAAGCCAGGCTAAGGAGGCGGAGCTGTTCCAGCAGATCGGCAAGCTTCAGATGGAGCTGGAGTGGCTGAAAAAAAGTCTCAACTGCTCTGATGCCCATGAACTGCGAAAACTGGTCGATCATGACCATCCTGAGCTCACGGTCAGCCGTCAATGTGAGCTGCTTGGCCTGCCTCGATCCTCGCTGTATTACCAGCCGGTGCCG…	CP003495	2296551 to 2297721
38	Saprospira grandis	ATGAGAAAGAAACGTCGTAATTTCAGTTCTAAATTTAAGGCAAAAGTAGCCTTAGAAGCGCTAAAAGATCAATTGACCTTGGCAGAATTAGCGACAAAATACGAGCTACATGCAAATCAAATATCGGCCTGGAAGAAAGAGCTTTTAGCCAATAGTTTTTTGCTTTATGAAAAAAAGCGAGGCCCCAAAGTGGATGCTGATGAAGAAAAAGAAGCCCGTTTATATGAGCAAATAGGCAAGTTGCAGTTTGAGCTGGACTGGCTTAAAAAAAATATAGGGGAATGTGATGAAGCGTTAAGACTGAGCCAAATAGCAGTATTAGAAGGACTTAGCATAGCTCGGCAATGTGAGTTAATGTCTGTTTCCCGATCAAAATACTATTATCAAGCAGTGGGCGAA…	JH719942	393054 to 394170
39	Aminomonas paucivorans	ATGACGGTCAAACGGCAACGACGATCACCGGAGTTCAAGAGCAAGGTGGCCCTGGCGGCGCTCAAAGGGGACAAGACCCTGGCCCAGCTATCCAGCGAGTTCGGCGTCTGTTCCGTCCAGATCAGCCAATGGAAGGCCCAGCTCCTGCAGCAGCTCCCGAACGCCTTCCAGCACCAGGAGCGACCGGTGAGGGCGGAGACCCTGACAGCCCCGTTGTACCAGGAGATCGGTCGGCTCAAGATGGAGCTTGACTGGCTCAAAAAAAAGCTGGAGTTGACGCTTGAGGCCAAACGAGCCTCCGTGGATCCCCATCACCCCCGGATCAGCATCCGTCGCCAGTGCGACCTCCTGGGCCTGAATCGTTCCAGCTACTACGTCGGAGATTCCTGGGGCACGCAG…	CM001022	2434091 to 2435219
40	Kiritimatiella glycovorans	ATGAAGAAGCCGAGACGAAATCACAGCGCGCAGTTCAAGGCGCGTATCGCGATGGAGGCGTTGCGCGGCATCAAGACCGTGGCGGAGATCGCGGCGGAAAACAACGTGCATCCGACCATGGTGACTCGATGGAAGACGGAGCTCACAGAGGGCGCAGCCGATCTCTTTGAGCGCAAGAACGCGCCGGACCTAGAAAAGCGCGGGCTGGAAAAGAACTGCGAGCGGCTGGAGCGAAAAGTAGGTCAGCTGGTGATTGAGAAGGAGTGGATGGAAAAAATGCGTCGAGTTGGGGATCGATCCGTGAGGAAGGCTCTGGTGGATCCTTCTGATGCTCAACTCTCGCTGCGGCGCCAATGTGCTCTGCTGGGCGTCAACCGGAACCGGTTGACGCCGCCGGAG…	NZ_CP010904	2858484 to 2859642
41	Psychrobacter maritimus	ATGACAAAAGTACGTAAGCGTCACAATGCTGAATTTAAAAGCAAAGTCGCCGTTGAAGCCATCAAAGAACACAAGACCCTCAACGAGTTAACCACAGAATATGGGGTTCATGCAACCCAAATCAGCAACTGGAAAAAGCAGGCTTTGGCAGTTATCCCTACTGCATTCAATACCAAACAGCAAGCCAACGAACAAGCCCAGCAAGCTATTATCGATGAACTACATAGGCAGCTAGGGCAAGTTATAAGCGAAAGAGACTGGCTTAAAAAAAaAGTCCTTACAGCTACCCTGAGCACTCGTAAACAACTGCTAGAACCTGACAACAAGGATTTTAGTGTTCGTAAGCAATGTGAATTACTCAGTATCAACCGCTCAAGTCTGTACTATCAGCCAAAGCCC…	AM992204.1	29 to 1197
42	Desulfurispirillum indicum S5	GTGCAACGTAAGACATTTACCAATGAGTTCAAAGCCAAGGTAGCCCTTGAGGCGCTGCGTGAAGAAAAGACTGTTCAGGAGCTGGCTCAGGAGTATGAGGTTCATCCCCAGCAGATCAAGGAGTGGAAGAAGCGTGCTCTGGAAGCCATGCCTGATATATTCGATCGTCCCAACAAGAAGAAGGGCAAGGACAAAGAGGATCGCAATGTTGACGCCCTTTACAAGCAAATTGGCATGCTTCAGGTTGAGAAGGACTTCCTAAAAAAAAAAGTATGTGCAACTCTACGGTCACGAGCCAAAAATGCCATAGAGCCAGGCCATAAAAACCTGAGCATACGGATGCAGTGCAAGTTGCTTGGCATCAGCCACTCGACCTACTATTACCAGTCACGTTCGTCG…	CP002432	730056 to 731206
43	Catalinimonas alkaloidigena	ATGCAAAAGAGAAGATCATTTTCCTCTGAGTTTAAAGCCAAAGTAGCGATTGAAGCGCTGAAAGAGCACCACACTTTGCAGGAACTGGCTCAGAAGTATGAATTGCACCCTAACCAGATCTCCTCATGGAAACAAGAGTTTCTGGAAAATTCTGCTCAGGTGTTCTCCAACAGGAAGAAAAAAAGCAAGGAGGTAGTGGATGCTGCCAAGCTTTACGAAGAAATCGGGCGGCTAAAAGTAGAGGTGGATTTTCTAAAAAAAAAGAGTCTAGCCAAGCAGGCTAACGAAAGAAAAGCCATGATTGACGCCCATCACCCTGAGTTGAGCATCAGCAGGCAGTGTCAACTTCTGGGCTTGTCACGGTCCGTGTTCTATTACCAACCGGTCCAGATGAATGCT…	NZ_FNFO01000035	60 to 1125
44	Leptospirillum ferriphilum	ATGGGCTCTCTTCGGAAGCGCTATCCCATCGAACTGAAGGTCAAGGTTGTCCTCGAAATTCTGAAGGAAGAGAAATCGGTGACCCAACTGGCGTCCGAGCACCAGATCCACTATTCGCAGCTCCTGAAATGGAAAAAGCAGGTCCTGGAAGGCCTTCCGAACGTCTTTGGAGATCCAAAGACCGAAGCCCTGAAAACCACCCACGAGAAGGAGGTCATGGCGTTGTACCAGGAGATCGGCCAGTTGACCACCCAATTAGCCTGGTTGAAAAAAAAAGTCCGGGATCTCCTGAACCATGAACAGCGCAAGGGCCTGGTTGATCCCGATTGTCCGGAATTTTCTCTTTCCCTTCAGGCCGCTCTTCTGGGAGTGTCCCGTTCCGGGCTTTATTACAAGCCG…	NZ_OBMB01000001	717224 to 718377
45	Verrucomicrobium spinosum	ATGAAAGCCAAACGTAGAAGACACGACCCCGAATTCAAGGCCCGAGTGGCGCTCGAAGCGCTCAAAGGCCTCAAGACCATTGCCGAGATTGCCAAGGAGTACGACATCCATCCTGTGCAGGTCTCTGACTGGAAGAAGACGCTCCAGGCTGGGATGGCCGGGGTCTTTGGTCAGGACCATGGCCGTGCCGACCAGGAGGAGCACGAGCGCGAACGGGCCCAGTTGCACTCCAAGATCGGGGAGCTGGCCGTGAAAGTGGACTTTCTGCAAAAAAAAGTCCAAACAGCTCGGCATCTGGAACGACCTGCCGGGCTGGTCGAAAAAGAACACCCCGTTTTGAGCATGAGAAGCCAGTGTGAACTGCTGGGGGTGTGCCGCTCGATGCTAGCCTATGAGGCG…	NZ_ABIZ01000001	1092161 to 1093335
46	Lentisphaerae bacterium	ATGGGAAGAATCAGAAGGAGTTTCAGCGCTGAGTTCAAGGCCCGAGTGGCACTTGAGGCATTCAAGGAGGAGAAGACACTGGCAAATCTGGCGATGGAATACAAAGTCCATCCGAACCTGATAACGAAATGGAAGAAGGATCTGGTGGAGAACGCCGGTAAGGCGTTCGGCGAGTCGAACGAGATCAGCGAAGCCGAGGAGGACCGGCTCAAGATTCCGCTTTACGAGGAGATAGGTCGGCTGAAGGTCGAGCTTGGGTGGATGAAAAAAAAACTATCTGAACATCCAGTCGAGGAGAAAAGAGACATGATAGAGAAGGACTGCGAAATAAGCATAAGCCGCCAGTGCAGCCTGCTGAACCTGAACCGTTCGACCTATTATGCGGCCCGGGAAGGTGAC…	MHBH01000046.1	43497-43805
47	Candidatus Korarchaeota archaeon	ATGGCCATTATGAAGAGACAACAGTATGAGGCAGCTTTTAAGGCTAAGGTAGCCCTGGAGGCGGTCAAAGGCGAAAAGACCGTGGCCCAGATAGCCAGTGAGTTTGGGGTTCATCCTAACCAGGTACGCAAATGGAAAGATCAGTTATTAAGCCTGCTACCGGAGTTATTTTCCGACCGAAGGAAGAAACGGGAAGAGGATCGGGACGAGCTGGAGGCTGAGCTTTTCCGTCAGATTGGGCAGCTTCGGGTAGAGAACGAATGGCTTAAAAAAAAAATTTCAGCAGCTTCAGTAGATGACAAAAAGCAATTGGTGGAGCGAGAGAACGAGGAGATAGCAGTGAGTCGGCAGTGTGAGCTGTTAAGCCTTTCCAGGTCGTCATACTATTACAGTTCCACT…	PNIS01000344	46 to 1202
48	Euryarchaeota archaeon	ATGAGGCAGAAATTTGAAGCGGGCTTTAAGGCGAAAGTGGCATTGGAAGCGTATCGCGGCGAAAAGACGTTGAACGAGTTAAGTTCAGAGTTCGGGGTGTATCCGAATCAGATAAGCAAATGGAAACAGGAGTTGTTAGCCGGCGTATCCGGAATATTTGGAAACAAGAAAGACCATTGCGTGAAGGAGCAGGAAGAATTGGCCGAGAAACTATATAAAAACATCGGGGAGTTGAAGGTAGAGAACGACTGGCTAAAAAAAAAAATTAAATCAACTGGGATAGAGTATTGCAAAAAGTTCATTGACAGGCAGGACAAAACATTCAGCATTCGGCGGCAGTGTCTTCTGACAGGGATAAACCGTGCAACAATGTACTACAAGCCGGTAGGAATAAGTCCA…	PFUM01000148	1 to 1112
49	Acidithiobacillus ferrivorans SS3	atgagcgcagcaaagcggaaagtgtatggagccgcctttaagggcaaggtggggctggaggcgatccggggcctgaaaaccatcaacgagattgcgcaggagcatggagtgcatccggcgcaggtcgggcaatggaagaaggctattctggagcaggtgggtactttatttgagggcaagcgtggcccacagcccattgatgcgcacagcgacccggagcatctctacagtgaaatcgggcggttgaaagtcgaactggattggctgaaaaaaAaagtccggagtgtgacggtagagacgcggcggacgtggatcgcaccgaatccgtcgatctctattcaacggcagtgtcacctggctggcgtggcccgagccacggtttacgcgcagcgacccgaa…	CP002985	410056 to 411224
50	Acinetobacter baumannii 1656-2 ISAba14	ATGGAGTATTTTATGGCACGTAGACCAAGAAGAAATCATTCAAATGATTTTAAAGCTAAGGTAGCACTTGCTGCGATTAAAGCAGAAAAAACACTTGCTGAATTGAGTGCTGAGTTTGATGTTCATCAAAACCAAATTATTGACTGGAAAAATCAATTGATCTCAGCTTCCTCGCAAGCTTTCGATCAATCAAAAGCTCCAACAGAACCACCCATCGATCTAAAAAAACTACATGCAAAAATCGGTGAGCAGGCATTAGAAATTGATTTTTTTTAGAAGGTTGTTGAAGAAACTGGGCCGCTTCAACCACAAAAGTTAATCGACGACTCACTTCAGATTTCAGTATCTAAGCAAGCTAAGCTGCTGAAAGTCTCCCGTGGTTGTTATTACTATCGCCCA…	CP001921	287404 to 288548
51	Komagataeibacter medellinensis NBRC 3288 plasmid pGXY010	ATGGGCAAGGTTACGCGCAAGAGGTATGCGGCGGAGTTCAAATCACGGGTTGCCCTGGAAGCGATCCGTGGGGAACTGACGCTGGCGGAACTGGCTTCGAAACATGGGGTGCATCAGACGATGATCGCCCAGTGGAAACGGCAGGCGATCGAGGGGATGGCGGCCACCTTTTCCGGGAAAGCGACGTCTGAGCCCCCGGTCAGCCCTGCTGATGTGGAGAAACTGCACGCGAAGATAGGCGAGCTTCTCGTGGAACGGGATTTTTTTTACGCGATCCTCTGCTCGGTTGGGCGTGATCAGAGGCGGCAGATGATTGACCCGAAGCGAGCGCGTCTGCCGATAATCCGGCAATGCACACTGCTGCGACTCAACCGGTCGGGCGTCTACTATCGGTCTGTG…	AP012160	148780 to 149966
52	Azospirillum lipoferum 4B ISAli5	ATGACGGGGAAACGGAAGCGGTATTCGGCAGAGTTCAAGGCGAAGGTGGCGCTGGAGGCGATCCGGGGCGAGCTTACAGTGTCGCAGTTGGTCGCCAAGCACGGCGTACACCAGACGCTGATCAACGCGTGGAAGAAGCAGGCGATGGAGGGGATGGCCGGGGTGTTCTCCGGCAAGGCTGAAGCGGCTGAATCCAGCCATCAGAGCGAGGTGGAGAAGCTGCACGCCATGATCGGCCAGTTGGTCGTAGAGCGGGATTTTTTTTGCGCAAGCCTCCGGTCGATGAGCATCGGTCGGAGGCGGGAGCTGGTCGAGGCGGATCATCCACGCCTGTCGATCACTCGGCAGTGCGAGTTGGTTTCGATCAGCCGGTCCAGCTACTACGGGCCGGCCAGAGGC…	FQ311868	1930721 to 1931859
53	Acetobacter orientalis	ATGGGCAAGGTTACGAGGAAACGGTATTCGTGTGAGTTCAAGTCTCGTGTGGCTCTTGAGGCGATCCGTGGCGAGCAGACGTTGTCGGAACTGGCGTCGAAGCACGGTGTGCATCAGACGATGATTGCCCAGTGGAAGCGTCAGGCGATCGAGGGCATGGCAGCGACCTTTTCGGGCAAGGCCGTTGCGGAGCCTGCGACGAGTGCGGCCGAGGTCGAGAAGCTTCATGCGAAGATCGGCCAGCTTTTGGTGGAACGGGATTTTTTTGCGGGGATCCTCTGTTCGCTTGGGCGTGACCAGAGGCGGGAAATGATCGACCCGCAACGTCCCCGCTTGCCGATTGTCAGGCAATGCACCTTGCTGAGGCTCAACCGATCTGGGGTATATTATCAGCCTGCG…	JOOY01000176	1129 to 2315
54	Komagataeibacter saccharivorans	ATGGGCAAGGTTACGAGGAAACGGTATTCGTGTGAGTTCAAGTCTCGTGTGGCTCTTGAGGCGATCCGTGGCGAGCAGACGTTGTCGGAACTGGCGTCGAAGCACGGTGTGCATCAGACGATGATTGCCCAGTGGAAGCGTCAGGCGATCGAGGGCATGGCAGCGACCTTTTCGGGCAAGGCCGTTGCGGAGCCTGCGACGAGTGCGGCCGAGGTCGAGAAGCTTCATGCGAAGATCGGCCAGCTTTTGGTGGAACGGGATTTTTTTGCGGGGATCCTCTGTTCGCTTGGGCGTGACCAGAGGCGGGAAATGATCGACCCGCAACGTCCCCGCTTGCCGATTGTCAGGCAATGCACCTTGCTGAGGCTCAACCGATCTGGGGTATATTATCAGCCTGCG…	NZ_NKCY01000001	1452097 to 1453283
55	Gluconobacter japonicus	ATGGGCAAGGTTACGCGCAAGAGATATGCAGCGGAGTTCAAATCACGGGTTGCCTTGGAAGCGATCCGTAGCGAACTGACGCTGGCGGAACTGGCGTCGAAACATGGCGTGCATCAGACGATGATCGCTCAATGGAAACGGCAGGCGATCGAGGGGATGGCAGCGACCTTTTCCGGAAAGACGGTGTCTGAGCCCCCGGTCAGCCCTGCTGATGTGGAGAAACTACACGCGAAGATAGGCGAGCTTCTCGTGGAACGGGATTTTTTTACGCCGATCCTCTGCTCGGTTGGGCGTGATCAGAGGCGGCAGATGATTGACCCGAAGCGAGCGCGTCTGCCGATCATCCGGCAATGCACGCTGCTACAACTCAACCGGTCGGGCGTGTACTATCGGCCTGTG…	NZ_BEWO01000035	3722 to 4908
56	Burkholderia thailandensis	ATGACGAAGAGAACCCGACGGACGCACTCAGCGGCGTTCAAAGCGAAGGTGGCACTGGCAGCGGTCAAAGGCGAGCGGACGCTGGCCGAATTGGCGCAGCAGTTCGATGTACACCCGAACCAGATCACGGAATGGAAACGGCAATTGCAGGAGCGCGCGGCGGACGTGTTCGGCGTGGGCGGTGCGCCGTCGAACGAGCCGCCGGTTGATCTGAAATCGCTGCACGCGAAGATCGGGCAACTGACGCTGGAAAATGATTTTTTTAAGCCGGCCGCTCGACAAGGCGGGATTGCTGAGCGCAAAGAAATGATCGACCGTAAGCACGCTTTGCCGATTTCGCAGCAGGCCCGTCTCGTCGGCGTGGCGAGATCGAGCGTGTATTACCGACCGCAGCCGGTG…	NZ_ABBM01001092	88 to 1223
57	Dehalococcoides mccartyi	ATGGAAGAGAACCGCAGGAAGCACAGTCCATCCTTCAAGGCTAAGGTAGCCCTGGAAGCCATCAAGGGGGAGGAAACGATAGCCCAGTTAGCCAGCCGTTTCGATGTCCACCCCAGTCAGGTTCACAAGTGGAAGAAAGAACTTGCCGAGGGGGCTGTCGGTATCTTCGGCGATGAGCGTAAACATCAGAAGCCGGACAACCAGCAGTTAGTATCCCAACTCTACCAGCAGATTGGCCAACTCAAGGTCGAGCGGGATTTTTTTAGAGGAACCTTTGGGTCGCTGAATGTAGAGCGGCGGCGCGAAGCAGTCAACCGCAACCATTCTTCGCTATCGGTGGCCAGACAGTGCCTTTTGCTGGATCTTAATCGTTCCAGTTTGTACTACCAGGCGAAGGGG…	NC_009455	85925 to 87135
58	Niveispirillum cyanobacteriorum	ATGAGCAAGTCGACACGACGGAACCACAGTGCGTCGTTTAAGGCGAAGGTGGCGCTTGAGGCGCTTCGGGGCGATCAGACAGTGCCGGAGATAGCGGCTAAGCACGGCATTCACCACACGTTGGTGAACGAATGGAAGCGTGCACTTTCTGAAGGGGCGACATCAATATTCGAACGTGGGGTAGACCGATCGGCCAAGGACGCGGCAGGGCTGACGGACGAGCTGTACAAGCAGATCGGCCAGCAGAAGGTACAGATTGATTTTTTTGTCAACGGCGCTCGGCAAATGAGCCGGGCGGATAAGCGGGCGATGATCAACCCCCAGTACGCCGACCTGTCGGTGGCGCAGCAATGCACGCTGATCGGCCTCAGCCGATCCAGTTTTTACTACCGACCGGTC…	CP025612	1015619 to 1016781
59	Azospirillum brasilense	ATGACGGGAAAACGGAAACGGTATTCGGCGGAGTTCAAGGCGAAGGTGGCGCTGGAGGCGATCCGGGGCGAGCTGACGGTGTCGCAGCTTGTCGCGAAGCACGGGGTGCACCAGACGCTGATCAACGCCTGGAAGAAGCAGGCCATCGAGGAAATGTCCGGGGTGTTCTCCGCCAAGGCGGAGGTCGCCGAAGCCAGCCATCAGGGCGAGGTGGAAAAGCTGCACGCGATGATCGGCCAGTTGGTCGTGGAACGCGATTTTTTTGCGCCAAGCCTCCGGTCGATGAGCGTCGACCGGAGGCGGGAGTTGATCGAGCCGGAGCATCCGCAGCTGTCGATCACCCGGCAGTGCGAGCTGGTTTCGATCAGCCGCTCCAGCTACTACGGGCCAGCCAAGGGC…	NOWT01000012	10661 to 11799
60	Caenispirillum bisanense	ATGGGGAAAGTGACGAGGAAGCGCTACTCGGCCGAGTTCAAGGCGAAGGTGGCGCTGGAGGCGATCAAGGGGGAGCTGACGCTGGCGGAACTCGCTGCCAAGCACGGCATCCACCAGACGATGATCGCGGCCTGGAAGCGGCAAGCGGTCGAGGGAATGGCGGCGACGTTCAGCGGAAAGGCTGAGGCGACGGGGGCAGCCAGTGAGGCCGATGTGGCGAAGCTGCACGCCAAGATCGGGCAGTTGGTCGTGGAGCGCGATTTTTTTAGCCCAAGCCTTCGGTCGATGAGCGTCGAGCGAAGGCGGCAGATGATTGAGCTCGACCACCCGGCCCTGTCGATCTCCCGGCAGTGCACCCTGGTGTCGATCAGCCGGTCGTCGTTCTACTACAGCCCGACC…	NZ_OCNJ01000006	361271 to 362448
61	Cupriavidus taiwanensis	ATGACGAAACGAAGCAGACGGACCCACTCGGCAACCTTCAAGGCCAAGGTGGCCATGGCCGCGCTCAAGGGCGACAAGACGCTGGCGGAATTGGCCCAGCAGTATGACGTGCACCCGAGCCAGATCACGGAGTGGAAGCAACAGTTGGCGGAGCACGCCGCGGACGTGTTCGGCGGCGGCAAAACCAAGACTGCGGCCGAGCCGCCGGTGGACGTGAAGGCGCTGCATGCAAAGATAGGCCAATTGACACTGGAGAACGATTTTTTTAGAGGCACCGCTCGGCAAGGCGGGATTGCTGAGCGGAAAGCGATGATTGACCGCGATCACCCGCTGCCGGTGAGCCGCCAGGTCAAGCTGGTCGACATTTCCCGATCGAGCGTCTACTACCAGCCGCGTCCA…	NC_010529	222076 to 223214
62	Candidatus Nitrospira defluvii	ATGAAGAGCACACGACGGAATCACGGAGCGACGGTTAAGGCCCAAGTGGCCTTGGCGGCAGTCAAAGGCGACAAGACGCTGGCGGAATTGGCCGAGCAGTTCCGGGTCCATCCCACGCAAATCACCGAATGGAAACAACAATTGCTGGCGCGGGCCGCTGATGTCTTTGGTGGGACCACGCCGACGGCCGACACGCCGGATCTCAAGACCCTCCACGCCCAAATTGGCCAACTGGCCCTGGAGAATGATTTTTTTAGCCCGGGCGCTCACCAAGGCGGGCTTACGGAGCGCAAAGCCATGATCGATCGCCCCCATCTACTCCCGGTCCGGCGGCAATGCCAGCTGCTGAAGCTGGCCCGCTCGACCGCGTACTACCACCCGACGCCGGTATCAGAGACG…	NC_014355	2035847 to 2036973
